# Supplementary material for: Genomic patterns of transcription–replication interactions in mouse primary B cells
Source: Nucleic Acids Res. 2022 Jan 31;50(4):2051–73. doi: 10.1093/nar/gkac035 (PMC8887484; doi:10.1093/nar/gkac035)
Supplement: gkac035_Supplemental_Files [file gkac035_supplemental_files.zip]

Archive with 3 entries (3 files):
- StGermain_Supp_Legends_revised.docx
- StGermain_Supp_Tables_NAR.xlsx
- Supplementary figures_St Germain.pdf
