# Supplementary material for: Genomic patterns of transcription–replication interactions in mouse primary B cells
Source: Nucleic Acids Res. 2022 Jan 31;50(4):2051–73. doi: 10.1093/nar/gkac035 (PMC8887484; doi:10.1093/nar/gkac035)
Supplement: gkac035_Supplemental_Files [file gkac035_supplemental_files.zip › StGermain_Supp_Tables_NAR.xlsx]

## Sheet: Table List
Supplementary Tables
Number	Title
S1	Table of TRIs
S2	Table of gene type representation of TRIs.
S3	Table of Motifs found at TRIs, TRITSSs, and cTSSs.
S4	Table of variant types and percentages found at TRITSSs and cTSSs.
S5	Table of tumor mutations and types at TRIs.
S6	Table of MouseMine phenotypes enriched in TRIs.
S7	Table of cancer associated gene enrichment in TRIs.
S8	Table of pluripotency of stem cells gene enrichment in TRIs.
S9	Table of gene expression and chromatin associated gene enrichment in TRIs.

## Sheet: Table S1
chr	start	stop	geneID	strand	width	Fold	FDR	center
chr1	4807222	4808522	Lypla1	+	1300	1.46	0.0326	4807872
chr1	9798169	9798440	Sgk3	+	271	4.21	0.00681	9798304
chr1	10231969	10233669	Arfgef1	-	1700	1.3	0.0399	10232819
chr1	13372782	13374082	Ncoa2	-	1300	2.8	0.0241	13373432
chr1	16104681	16106081	Rpl7	-	1400	1.58	0.0428	16105381
chr1	16104681	16106081	Rdh10	+	1400	1.58	0.0428	16105381
chr1	21079124	21080024	Tram2	-	900	1.7	0.0474	21079574
chr1	23921616	23922716	Smap1	-	1100	1.98	0.00386	23922166
chr1	30872721	30874321	Phf3	-	1600	1.34	0.0467	30873521
chr1	30948676	30950276	Ptp4a1	-	1600	1.13	0.0448	30949476
chr1	34842149	34843249	Fam168b	-	1100	1.46	0.0152	34842699
chr1	36068099	36069299	Hs6st1	+	1200	1.68	0.0425	36068699
chr1	36470919	36471819	Cnnm4	+	900	1.22	0.0495	36471369
chr1	37540215	37541415	Mgat4a	-	1200	1.44	0.0404	37540815
chr1	38128900	38130300	Rev1	-	1400	1.7	0.0466	38129600
chr1	39576504	39577904	Rnf149	-	1400	1.52	0.0165	39577204
chr1	39900112	39901712	Map4k4	+	1600	1.52	0.0321	39900912
chr1	43445382	43446282	Nck2	+	900	2.08	0.0294	43445832
chr1	52232831	52233731	Gls	-	900	1.32	0.0443	52233281
chr1	52499678	52501078	Nab1	-	1400	1.28	0.0466	52500378
chr1	54925986	54926886	Ankrd44	-	900	1.63	0.0489	54926436
chr1	55087247	55088842	Hspe1	+	1595	1.45	0.0453	55088044
chr1	55087247	55088842	Hspd1	-	1595	1.45	0.0453	55088044
chr1	55130744	55131944	Mob4	+	1200	1.29	0.0255	55131344
chr1	58393197	58394197	Bzw1	+	1000	1.65	0.0255	58393697
chr1	59763278	59764178	Bmpr2	+	900	1.92	0.0483	59763728
chr1	59912805	59914105	Fam117b	+	1300	1.75	0.0454	59913455
chr1	61638623	61639523	Pard3b	+	900	2.56	0.047	61639073
chr1	63113066	63114670	Ino80d	-	1604	1.51	0.0428	63113868
chr1	63113066	63114670	Ino80dos	+	1604	1.51	0.0428	63113868
chr1	64533093	64533893	Creb1	+	800	1.51	0.05	64533493
chr1	64736949	64738149	Fzd5	-	1200	1.63	0.0246	64737549
chr1	66817261	66818261	Kansl1l	-	1000	1.41	0.0345	66817761
chr1	72211606	72212606	Mreg	-	1000	1.45	0.0497	72212106
chr1	80339579	80340879	Cul3	-	1300	1.66	0.0483	80340229
chr1	82839582	82840482	Agfg1	+	900	1.58	0.0424	82840032
chr1	85793040	85794340	Cab39	+	1300	1.31	0.0487	85793690
chr1	87852898	87854198	Gm19582	-	1300	1.41	0.0364	87853548
chr1	87852898	87854198	Dgkd	+	1300	1.41	0.0364	87853548
chr1	88701590	88702690	Arl4c	-	1100	1.48	0.0381	88702140
chr1	92910076	92911463	5033417F24Rik	-	1387	1.62	0.0272	92910769
chr1	92910076	92911463	Rnpepl1	+	1387	1.62	0.0272	92910769
chr1	93753937	93755504	Atg4b	+	1567	1.79	0.0443	93754720
chr1	93753937	93755504	Thap4	-	1567	1.79	0.0443	93754720
chr1	97661217	97662117	Macir	-	900	2.04	0.0479	97661667
chr1	105990081	105991105	Gm7160	-	1024	1.47	0.0373	105990593
chr1	105990081	105991105	Zcchc2	+	1024	1.47	0.0373	105990593
chr1	106171568	106172368	Phlpp1	+	800	1.63	0.046	106171968
chr1	106713973	106715073	Bcl2	-	1100	1.82	0.0364	106714523
chr1	135146333	135147533	Arl8a	+	1200	1.4	0.0246	135146933
chr1	138963208	138964708	Dennd1b	+	1500	1.43	0.0474	138963958
chr1	139422187	139422987	Zbtb41	+	800	1.4	0.0277	139422587
chr1	143702192	143703392	Cdc73	-	1200	1.36	0.0248	143702792
chr1	151500390	151501190	Rnf2	-	800	1.69	0.0412	151500790
chr1	156718194	156719294	Fam20b	-	1100	1.83	0.0288	156718744
chr1	156938925	156940125	Ralgps2	-	1200	1.86	0.0131	156939525
chr1	159231719	159233019	Cop1	+	1300	1.15	0.0473	159232369
chr1	160792410	160793310	Rabgap1l	-	900	1.21	0.0325	160792860
chr1	161876481	161877381	Suco	-	900	1.18	0.0458	161876931
chr1	166001777	166002877	Pou2f1	-	1100	1.69	0.0209	166002327
chr1	177257602	177259402	Akt3	-	1800	1.72	0.0483	177258502
chr1	177442050	177443150	Zbtb18	+	1100	1.41	0.0323	177442600
chr1	180640549	180641649	Lin9	+	1100	1.99	0.0162	180641099
chr1	180813504	180814775	H3f3a	-	1271	1.76	0.0434	180814139
chr1	180813504	180814775	H3f3aos	+	1271	1.76	0.0434	180814139
chr1	181211100	181212900	Wdr26	-	1800	1.41	0.0302	181212000
chr1	181841400	181842500	Lbr	-	1100	1.55	0.0382	181841950
chr1	182340505	182341605	Fbxo28	-	1100	1.79	0.0398	182341055
chr1	191395940	191396840	Ppp2r5a	-	900	1.7	0.0427	191396390
chr1	191717533	191719033	Lpgat1	+	1500	1.61	0.0245	191718283
chr1	191906116	191907089	Slc30a1	+	973	2.37	0.0454	191906602
chr1	191906116	191907089	1700034H15Rik	-	973	2.37	0.0454	191906602
chr1	192137261	192138261	Gm10516	+	1000	1.88	0.0473	192137761
chr1	192137261	192138261	Rcor3	-	1000	1.88	0.0473	192137761
chr10	4386907	4388607	Zbtb2	-	1700	1.45	0.0298	4387757
chr10	7681135	7682113	Pcmt1	-	978	1.25	0.0416	7681624
chr10	7681135	7682113	Lats1	+	978	1.25	0.0416	7681624
chr10	7955229	7957329	Tab2	-	2100	1.42	0.0438	7956279
chr10	9900578	9901778	Stxbp5	-	1200	1.41	0.0293	9901178
chr10	11343303	11344303	Epm2a	+	1000	2.2	0.0409	11343803
chr10	17947466	17948466	Heca	-	1000	1.61	0.0306	17947966
chr10	18054560	18056260	Reps1	+	1700	2.12	0.0433	18055410
chr10	19933971	19935171	Map3k5	+	1200	1.68	0.0403	19934571
chr10	20148519	20149419	Map7	+	900	2.56	0.0427	20148969
chr10	25359197	25360497	Epb41l2	+	1300	1.38	0.0383	25359847
chr10	26374770	26375570	L3mbtl3	-	800	2.09	0.0125	26375170
chr10	29361441	29362641	Rnf146	-	1200	1.42	0.035	29362041
chr10	39730806	39732317	E130307A14Rik	-	1511	1.6	0.0385	39731561
chr10	39730806	39732317	Rev3l	+	1511	1.6	0.0385	39731561
chr10	40301187	40302087	Amd1	-	900	1.59	0.0328	40301637
chr10	42761195	42762295	Sec63	+	1100	1.73	0.0321	42761745
chr10	43478433	43480333	Bend3	+	1900	1.62	0.0438	43479383
chr10	50592262	50593262	Ascc3	+	1000	1.23	0.0416	50592762
chr10	53596460	53597960	Mcm9	-	1500	1.43	0.0426	53597210
chr10	53596460	53597960	Asf1a	+	1500	1.43	0.0426	53597210
chr10	62980022	62980922	Rufy2	+	900	1.5	0.0454	62980472
chr10	63338034	63339734	Sirt1	-	1700	1.5	0.041	63338884
chr10	67095450	67097944	Reep3	-	2494	1.46	0.0447	67096697
chr10	67095450	67097944	Jmjd1c	+	2494	1.46	0.0447	67096697
chr10	67548454	67549354	Ado	-	900	1.28	0.0497	67548904
chr10	75060691	75061491	Bcr	+	800	2.82	0.0425	75061091
chr10	76344559	76345559	Dip2a	-	1000	1.85	0.0372	76345059
chr10	78243940	78244840	Trappc10	-	900	1.45	0.0411	78244390
chr10	78351388	78352788	Agpat3	-	1400	1.53	0.0371	78352088
chr10	79681394	79682894	Cdc34	+	1500	1.33	0.0435	79682144
chr10	79765951	79767251	Rnf126	-	1300	1.27	0.046	79766601
chr10	80226433	80227333	Pwwp3a	+	900	1.41	0.0473	80226883
chr10	80386950	80387950	Mex3d	-	1000	2.03	0.029	80387450
chr10	80398630	80399830	Mbd3	-	1200	1.62	0.0447	80399230
chr10	80475411	80475611	.	.	200	3.16	0.0472	80475511
chr10	80576395	80577695	Klf16	-	1300	1.72	0.04	80577045
chr10	80622237	80623037	Csnk1g2	+	800	1.31	0.043	80622637
chr10	80675492	80676592	Mknk2	-	1100	1.27	0.0465	80676042
chr10	80754905	80755905	Dot1l	+	1000	1.68	0.0261	80755405
chr10	81559187	81559987	Tle5	+	800	1.39	0.0387	81559587
chr10	82083752	82084552	BC024063	+	800	2.95	0.029	82084152
chr10	82762943	82764143	Nfyb	-	1200	1.41	0.0406	82763543
chr10	84533087	84534587	Ckap4	-	1500	1.44	0.0493	84533837
chr10	85184353	85185153	Cry1	-	800	1.46	0.0479	85184753
chr10	93160275	93161675	Cdk17	+	1400	1.52	0.0337	93160975
chr10	94944434	94945434	Plxnc1	-	1000	1.69	0.0195	94944934
chr10	95563645	95564445	Nudt4	-	800	1.44	0.0347	95564045
chr10	95940462	95941962	Eea1	+	1500	1.62	0.0281	95941212
chr10	98914329	98915429	Atp2b1	+	1100	2.26	0.0459	98914879
chr10	99106581	99107481	Galnt4	+	900	1.47	0.0332	99107031
chr10	99106581	99107481	Poc1b	+	900	1.47	0.0332	99107031
chr10	111009465	111010765	Zdhhc17	-	1300	1.41	0.0395	111010115
chr10	111473122	111473922	Nap1l1	+	800	1.34	0.041	111473522
chr10	117375897	117377397	Cpsf6	-	1500	1.36	0.0398	117376647
chr10	117745857	117746757	Slc35e3	-	900	1.56	0.0317	117746307
chr10	117845073	117846673	Rap1b	-	1600	1.48	0.0296	117845873
chr10	120979031	120980331	Lemd3	-	1300	1.4	0.0489	120979681
chr10	121475749	121476849	Rassf3	-	1100	1.41	0.028	121476299
chr10	121585986	121587386	Tbk1	-	1400	1.16	0.0468	121586686
chr10	121585986	121587386	Xpot	-	1400	1.16	0.0468	121586686
chr10	122985023	122986923	Mirlet7i	-	1900	1.34	0.0216	122985973
chr10	123075504	123076504	Mon2	-	1000	1.65	0.0302	123076004
chr10	126979016	126979916	Ctdsp2	+	900	2.24	0.0316	126979466
chr10	127380231	127381431	R3hdm2	+	1200	1.92	0.0241	127380831
chr10	127739237	127740337	Zbtb39	+	1100	1.7	0.05	127739787
chr10	128376523	128377823	Ankrd52	+	1300	1.64	0.023	128377173
chr11	4946963	4948063	Nefh	-	1100	2.27	0.0475	4947513
chr11	5261580	5261846	Kremen1	-	266	3.5	0.0323	5261713
chr11	5444246	5445446	Znrf3	-	1200	1.68	0.0445	5444846
chr11	6415466	6416266	Ppia	+	800	1.28	0.0427	6415866
chr11	6474824	6477116	Purb	-	2292	1.33	0.0356	6475970
chr11	6474824	6477116	Gm11973	+	2292	1.33	0.0356	6475970
chr11	6546286	6547586	Ccm2	+	1300	1.27	0.0208	6546936
chr11	11685402	11686699	Ikzf1	+	1297	1.58	0.0381	11686050
chr11	11685402	11686699	Gm11999	-	1297	1.58	0.0381	11686050
chr11	20112412	20113212	Actr2	-	800	1.1	0.0451	20112812
chr11	20740388	20741488	Aftph	-	1100	1.61	0.0293	20740938
chr11	21238280	21239780	Vps54	+	1500	1.7	0.0461	21239030
chr11	23305694	23307494	Usp34	+	1800	1.51	0.0462	23306594
chr11	23632738	23634046	0610010F05Rik	-	1308	1.58	0.0447	23633392
chr11	29372757	29374057	Ccdc88a	+	1300	1.76	0.0444	29373407
chr11	30771525	30772325	Psme4	+	800	1.22	0.0279	30771925
chr11	32221699	32222499	Rhbdf1	-	800	1.89	0.0413	32222099
chr11	32454769	32455969	Ubtd2	+	1200	1.53	0.0469	32455369
chr11	32642323	32643223	Fbxw11	+	900	1.29	0.0418	32642773
chr11	43681997	43683197	Pwwp2a	+	1200	1.75	0.0315	43682597
chr11	45851563	45852763	Clint1	+	1200	1.4	0.0465	45852163
chr11	45980109	45980909	Sox30	+	800	2.03	0.0403	45980509
chr11	48826373	48826850	Gm12184	-	477	2.93	0.0396	48826611
chr11	48826373	48826850	Trim7	+	477	2.93	0.0396	48826611
chr11	50025145	50026045	Rnf130	+	900	2.05	0.0403	50025595
chr11	50291210	50292310	Maml1	-	1100	1.68	0.0131	50291760
chr11	51605746	51606946	Hnrnpab	-	1200	1.42	0.0364	51606346
chr11	52098723	52099723	Ppp2ca	+	1000	1.57	0.0475	52099223
chr11	53350032	53351332	Aff4	+	1300	1.87	0.0302	53350682
chr11	54866082	54866982	Hint1	+	900	1.3	0.0388	54866532
chr11	58008463	58010163	Larp1	+	1700	1.58	0.05	58009313
chr11	58938305	58939205	Rnf187	-	900	1.45	0.0473	58938755
chr11	59661669	59663169	Mprip	+	1500	1.77	0.0368	59662419
chr11	60104712	60105512	Rai1	+	800	1.78	0.0418	60105112
chr11	60417556	60418356	Atpaf2	-	800	1.78	0.0403	60417956
chr11	60417556	60418356	Gid4	+	800	1.78	0.0403	60417956
chr11	61854172	61855072	Ulk2	-	900	1.68	0.0478	61854622
chr11	62456713	62457513	Pigl	+	800	1.41	0.0398	62457113
chr11	62456713	62457513	Ncor1	-	800	1.41	0.0398	62457113
chr11	62538460	62539260	Cenpv	-	800	2.05	0.0305	62538860
chr11	62647722	62648663	Lrrc75a	-	941	2.02	0.0444	62648192
chr11	62647722	62648663	Mmgt2	+	941	2.02	0.0444	62648192
chr11	65787296	65788596	Map2k4	-	1300	1.53	0.046	65787946
chr11	69368405	69369605	Chd3	-	1200	2.08	0.0164	69369005
chr11	69632589	69633689	Fxr2	+	1100	1.4	0.0325	69633139
chr11	70844377	70845577	Rabep1	+	1200	1.37	0.0464	70844977
chr11	74724183	74725183	Pafah1b1	-	1000	1.18	0.047	74724683
chr11	74896459	74897579	Sgsm2	-	1120	1.57	0.0471	74897019
chr11	74896459	74897579	Tsr1	+	1120	1.57	0.0471	74897019
chr11	78261051	78262251	2610507B11Rik	+	1200	1.27	0.0435	78261651
chr11	79993205	79994205	Suz12	+	1000	1.37	0.0479	79993705
chr11	80377133	80378133	5730455P16Rik	-	1000	1.29	0.0489	80377633
chr11	80476422	80477622	Cdk5r1	+	1200	1.78	0.0389	80477022
chr11	84179431	84180348	Acaca	+	917	2.58	0.0175	84179889
chr11	87986732	87987732	Dynll2	-	1000	1.68	0.0186	87987232
chr11	88067578	88069078	Vezf1	+	1500	1.34	0.05	88068328
chr11	88717705	88719242	C030037D09Rik	+	1537	1.38	0.0412	88718473
chr11	88717705	88719242	Msi2	-	1537	1.38	0.0412	88718473
chr11	93995790	93996990	Spag9	+	1200	1.63	0.0195	93996390
chr11	94210853	94212153	Tob1	+	1300	1.71	0.0492	94211503
chr11	95712553	95713753	Zfp652os	-	1200	1.81	0.0255	95713153
chr11	97279537	97280993	Gm11592	+	1456	1.67	0.0427	97280265
chr11	97279537	97280993	Npepps	-	1456	1.67	0.0427	97280265
chr11	97361834	97363234	Socs7	+	1400	1.38	0.0363	97362534
chr11	97662513	97664013	Mllt6	+	1500	1.61	0.0391	97663263
chr11	100849923	100851223	Stat5b	-	1300	1.45	0.0253	100850573
chr11	101440897	101441897	Rpl27	+	1000	2.19	0.0284	101441397
chr11	102295730	102297030	Atxn7l3	-	1300	1.66	0.0163	102296380
chr11	102316850	102317355	Ubtf	-	505	3.69	0.00531	102317102
chr11	104468660	104469460	Kansl1	-	800	1.72	0.0187	104469060
chr11	105180632	105182232	1700052K11Rik	-	1600	1.46	0.0415	105181432
chr11	105180632	105182232	Tlk2	+	1600	1.46	0.0415	105181432
chr11	106919814	106921414	Smurf2	-	1600	1.35	0.0498	106920614
chr11	107027713	107028068	1810010H24Rik	+	355	2.86	0.0338	107027890
chr11	107131026	107132726	Bptf	-	1700	1.59	0.0293	107131876
chr11	109362253	109363330	Gm11696	-	1077	1.32	0.0406	109362791
chr11	109362253	109363330	Gna13	+	1077	1.32	0.0406	109362791
chr11	113649278	113650468	Cog1	+	1190	1.28	0.0412	113649873
chr11	113649278	113650468	Slc39a11	-	1190	1.28	0.0412	113649873
chr11	115535529	115536729	Sumo2	-	1200	1.29	0.0399	115536129
chr11	115707896	115709096	Grb2	-	1200	1.19	0.046	115708496
chr11	116412131	116413731	Rnf157	-	1600	1.35	0.0274	116412931
chr11	116433693	116434993	Ubald2	+	1300	1.31	0.038	116434343
chr11	116580546	116581746	Ube2o	-	1200	2.04	0.0264	116581146
chr11	117654688	117655688	Tnrc6c	+	1000	2.47	0.0259	117655188
chr11	119085220	119086620	Cbx4	-	1400	1.56	0.0486	119085920
chr11	120347694	120349477	Actg1	-	1783	1.27	0.0229	120348585
chr11	120347694	120349477	0610009L18Rik	+	1783	1.27	0.0229	120348585
chr11	120580823	120582023	Arhgdia	-	1200	1.2	0.0411	120581423
chr11	120632899	120634029	Mafg	-	1130	1.69	0.0187	120633464
chr11	120632899	120634029	Gm17586	+	1130	1.69	0.0187	120633464
chr11	120783406	120784971	Gps1	+	1565	1.56	0.0363	120784188
chr11	120783406	120784971	Rfng	-	1565	1.56	0.0363	120784188
chr11	121259589	121260789	Foxk2	+	1200	1.54	0.0165	121260189
chr12	3806106	3807607	Dnmt3a	+	1501	2.07	0.007	3806856
chr12	4476081	4477581	Ncoa1	-	1500	2.33	0.038	4476831
chr12	4592542	4594128	Gm3625	-	1586	1.13	0.047	4593335
chr12	4592542	4594128	Itsn2	+	1586	1.13	0.047	4593335
chr12	4906804	4908104	Ubxn2a	-	1300	1.36	0.0473	4907454
chr12	4917252	4918252	Atad2b	+	1000	1.48	0.0498	4917752
chr12	8673833	8674633	Pum2	+	800	1.06	0.0475	8674233
chr12	11265500	11267085	Gen1	-	1585	1.19	0.042	11266292
chr12	11265500	11267085	Smc6	+	1585	1.19	0.042	11266292
chr12	16894094	16895794	Rock2	+	1700	1.14	0.0411	16894944
chr12	17544207	17545907	Odc1	+	1700	1.3	0.0385	17545057
chr12	24650870	24651770	Klf11	+	900	1.62	0.0447	24651320
chr12	32378488	32380088	Ccdc71l	+	1600	1.19	0.0408	32379288
chr12	32819834	32821334	Nampt	+	1500	1.29	0.025	32820584
chr12	35534288	35535388	Ahr	-	1100	1.33	0.0451	35534838
chr12	51690932	51691732	Ap4s1	+	800	1.81	0.0313	51691332
chr12	51690932	51691732	Strn3	-	800	1.81	0.0313	51691332
chr12	51829235	51830235	Gm5785	+	1000	1.59	0.0264	51829735
chr12	51829235	51830235	Hectd1	-	1000	1.59	0.0264	51829735
chr12	52503471	52504571	Arhgap5	+	1100	2.11	0.013	52504021
chr12	54861876	54863376	Cfl2	-	1500	1.57	0.0469	54862626
chr12	54985428	54986528	Gm20403	-	1100	1.63	0.017	54985978
chr12	54985428	54986528	Baz1a	-	1100	1.63	0.017	54985978
chr12	55491446	55492446	Nfkbia	-	1000	1.63	0.048	55491946
chr12	55820630	55821183	Gm9812	+	553	2.95	0.0214	55820906
chr12	55820630	55821183	Ralgapa1	-	553	2.95	0.0214	55820906
chr12	69296380	69297180	Klhdc2	+	800	1.16	0.0401	69296780
chr12	69681151	69682451	Sos2	-	1300	1.65	0.0357	69681801
chr12	69986301	69987601	Sav1	-	1300	1.37	0.0349	69986951
chr12	72760710	72762310	Ppm1a	+	1600	1.31	0.0447	72761510
chr12	75734828	75735928	Sgpp1	-	1100	1.47	0.0421	75735378
chr12	76368813	76369865	Zbtb25	-	1052	2.12	0.0215	76369339
chr12	76368813	76369865	Zbtb1	+	1052	2.12	0.0215	76369339
chr12	79006758	79007758	Tmem229b	-	1000	1.92	0.0439	79007258
chr12	80435800	80437400	Dcaf5	-	1600	1.34	0.0484	80436600
chr12	80790031	80791531	Susd6	+	1500	1.41	0.0405	80790781
chr12	81859522	81860622	Pcnx	+	1100	1.77	0.0315	81860072
chr12	85598826	85599926	Jdp2	+	1100	2.25	0.00902	85599376
chr12	100519921	100521421	Ttc7b	-	1500	2.03	0.0491	100520671
chr12	102282647	102283847	Rin3	+	1200	1.67	0.0488	102283247
chr12	102704468	102705968	Itpk1	-	1500	1.83	0.0268	102705218
chr12	102877470	102878970	Btbd7	-	1500	1.83	0.0168	102878220
chr12	104751151	104752351	Dicer1	-	1200	1.72	0.0157	104751751
chr12	108178965	108179336	Ccnk	+	371	3.59	0.0196	108179150
chr12	108178965	108179336	Setd3	-	371	3.59	0.0196	108179150
chr12	108791772	108793372	Yy1	+	1600	1.46	0.0498	108792572
chr12	109067616	109068416	Begain	-	800	1.75	0.0406	109068016
chr12	110446643	110447943	Ppp2r5c	+	1300	1.52	0.0451	110447293
chr12	111039466	111040266	Rcor1	+	800	2.2	0.0433	111039866
chr12	111165869	111167169	4930595D18Rik	-	1300	1.61	0.0236	111166519
chr12	111165869	111167169	Traf3	+	1300	1.61	0.0236	111166519
chr12	111377017	111378417	Cdc42bpb	-	1400	1.81	0.0435	111377717
chr12	111537900	111539400	Eif5	+	1500	1.71	0.0347	111538650
chr12	111574701	111575722	2810029C07Rik	-	1021	1.79	0.0252	111575211
chr12	111574701	111575722	Mark3	+	1021	1.79	0.0252	111575211
chr12	111907209	111908809	Ppp1r13b	-	1600	1.55	0.0406	111908009
chr12	112673483	112674883	Akt1	-	1400	1.37	0.046	112674183
chr12	112928875	112929675	Jag2	-	800	2.46	0.0483	112929275
chr12	112999603	113001003	Brf1	-	1400	1.24	0.0423	113000303
chr12	113014007	113015207	Pacs2	+	1200	1.68	0.0158	113014607
chr12	113097777	113099077	Mta1	+	1300	1.6	0.025	113098427
chr13	9093980	9094780	Larp4b	+	800	2.08	0.0339	9094380
chr13	9276227	9277527	Dip2c	+	1300	2.09	0.0299	9276877
chr13	9763929	9765229	Zmynd11	-	1300	2.22	0.0287	9764579
chr13	17803811	17805711	Cdk13	-	1900	1.13	0.0328	17804761
chr13	35741299	35741937	Cdyl	+	638	3.4	0.0373	35741618
chr13	38527923	38528823	Txndc5	-	900	1.3	0.047	38528373
chr13	41605406	41606706	Tmem170b	+	1300	1.41	0.0185	41606056
chr13	42051498	42052998	Hivep1	+	1500	1.6	0.0472	42052248
chr13	43480181	43482081	Ranbp9	-	1900	1.47	0.0371	43481131
chr13	43559290	43560890	Mcur1	-	1600	1.6	0.0272	43560090
chr13	44729973	44730873	Jarid2	+	900	1.61	0.0333	44730423
chr13	45001395	45002495	Dtnbp1	-	1100	1.58	0.0403	45001945
chr13	46669221	46670521	Fam8a1	+	1300	1.81	0.0263	46669871
chr13	47105400	47106800	Dek	-	1400	1.27	0.0359	47106100
chr13	48869684	48871511	Phf2	-	1827	1.9	0.0361	48870597
chr13	48869684	48871511	Phf2os1	+	1827	1.9	0.0361	48870597
chr13	48967416	48968811	Fam120aos	+	1395	1.33	0.034	48968113
chr13	48967416	48968811	Fam120a	-	1395	1.33	0.034	48968113
chr13	49187328	49188228	Ninj1	+	900	1.31	0.0401	49187778
chr13	51100326	51101879	9430083A17Rik	-	1553	1.69	0.0355	51101102
chr13	51100326	51101879	Spin1	+	1553	1.69	0.0355	51101102
chr13	52980272	52981772	Nfil3	-	1500	1.23	0.0433	52981022
chr13	55099899	55100799	Uimc1	-	900	1.61	0.0317	55100349
chr13	55445171	55446171	Grk6	+	1000	1.55	0.0191	55445671
chr13	55692823	55694123	B230219D22Rik	+	1300	1.25	0.0255	55693473
chr13	56134625	56136125	Macroh2a1	-	1500	1.55	0.0352	56135375
chr13	56702609	56704009	Smad5	+	1400	1.77	0.0229	56703309
chr13	58127855	58128855	Hnrnpa0	-	1000	2.43	0.0311	58128355
chr13	58214652	58215952	Ubqln1	-	1300	1.51	0.0434	58215302
chr13	58273776	58274876	Gkap1	-	1100	2.57	0.0374	58274326
chr13	59556469	59557869	Agtpbp1	-	1400	1.51	0.0376	59557169
chr13	64161365	64162765	Habp4	+	1400	1.56	0.0467	64162065
chr13	69533335	69535235	Tent4a	-	1900	1.71	0.0334	69534285
chr13	75707683	75708483	Ell2	+	800	1.6	0.0231	75708083
chr13	93303856	93304956	Homer1	+	1100	2.01	0.0315	93304406
chr13	94975743	94976843	Wdr41	+	1100	1.75	0.0255	94976293
chr13	98814248	98815348	Fcho2	-	1100	2.11	0.0265	98814798
chr13	98925583	98927083	Tnpo1	-	1500	1.44	0.0346	98926333
chr13	100616742	100616969	Marveld2	-	227	2.95	0.0488	100616855
chr13	100616742	100616969	Rad17	-	227	2.95	0.0488	100616855
chr13	103920213	103921713	Erbin	-	1500	1.74	0.00856	103920963
chr13	107021475	107022969	3830408C21Rik	+	1494	1.81	0.0254	107022222
chr13	107021475	107022969	Kif2a	-	1494	1.81	0.0254	107022222
chr13	107888663	107889963	Zswim6	-	1300	3.57	0.000408	107889313
chr13	111685672	111687172	Mier3	+	1500	2.06	0.0135	111686422
chr13	111807992	111809840	Gm15327	+	1848	1.64	0.0221	111808916
chr13	111807992	111809840	Map3k1	-	1848	1.64	0.0221	111808916
chr13	119428400	119429800	Paip1	+	1400	2.37	0.0201	119429100
chr14	8213539	8214739	Kctd6	+	1200	1.76	0.0398	8214139
chr14	14702610	14703610	Slc4a7	+	1000	1.62	0.0153	14703110
chr14	18330858	18332258	Ube2e1	-	1400	1.86	0.0344	18331558
chr14	19584597	19585497	Gm2237	-	900	3.05	0.0479	19585047
chr14	20733661	20734861	Ndst2	-	1200	1.26	0.0479	20734261
chr14	20733661	20734861	Camk2g	-	1200	1.26	0.0479	20734261
chr14	30715348	30716248	Sfmbt1	+	900	2.63	0.0239	30715798
chr14	31018930	31020237	Gnl3	-	1307	1.36	0.0366	31019583
chr14	31018930	31020237	Pbrm1	+	1307	1.36	0.0366	31019583
chr14	31829766	31831066	Ankrd28	-	1300	1.71	0.0427	31830416
chr14	33446557	33447657	Mapk8	-	1100	1.6	0.0432	33447107
chr14	34309892	34311326	Shld2	-	1434	1.2	0.0402	34310609
chr14	34309892	34311326	Glud1	+	1434	1.2	0.0402	34310609
chr14	34502235	34503035	Gm17110	+	800	3.48	0.0223	34502635
chr14	34502235	34503035	Bmpr1a	-	800	3.48	0.0223	34502635
chr14	34673727	34674827	Wapl	+	1100	1.35	0.0484	34674277
chr14	45219450	45220416	Txndc16	-	966	1.32	0.0382	45219933
chr14	45219450	45220416	Gpr137c	+	966	1.32	0.0382	45219933
chr14	45317771	45319271	Ero1a	-	1500	1.5	0.0328	45318521
chr14	45657152	45658242	Mir5131	-	1090	2.1	0.0407	45657697
chr14	45657152	45658242	Ddhd1	-	1090	2.1	0.0407	45657697
chr14	46787256	46788256	Cnih1	-	1000	1.62	0.0479	46787756
chr14	47648773	47649673	Ktn1	+	900	1.81	0.0338	47649223
chr14	49171745	49173045	Naa30	+	1300	1.24	0.0315	49172395
chr14	52014257	52015257	Zfp219	-	1000	2.26	0.0456	52014757
chr14	52014257	52015257	Tmem253	+	1000	2.26	0.0456	52014757
chr14	52196338	52197138	Chd8	-	800	1.41	0.0483	52196738
chr14	52196338	52197138	Supt16	-	800	1.41	0.0483	52196738
chr14	54876537	54877537	Ppp1r3e	-	1000	1.84	0.0471	54877037
chr14	57745211	57746511	Lats2	-	1300	1.5	0.0434	57745861
chr14	57998956	57999299	3110083C13Rik	+	343	2.89	0.0129	57999127
chr14	57998956	57999299	Micu2	-	343	2.89	0.0129	57999127
chr14	61439073	61439973	Kpna3	-	900	2.11	0.0307	61439523
chr14	65358075	65359275	Zfp395	+	1200	1.89	0.0268	65358675
chr14	70288870	70289870	Ppp3cc	-	1000	1.12	0.0433	70289370
chr14	72709302	72710102	Fndc3a	-	800	1.46	0.0395	72709702
chr14	73324850	73326350	Rb1	-	1500	1.75	0.0346	73325600
chr14	74947275	74948175	Lrch1	-	900	1.34	0.043	74947725
chr14	78731828	78733028	Dgkh	-	1200	2.16	0.0294	78732428
chr14	79480493	79481567	Wbp4	-	1074	1.36	0.0496	79481030
chr14	79480493	79481567	Elf1	+	1074	1.36	0.0496	79481030
chr14	87416438	87417738	Tdrd3	+	1300	2.13	0.0195	87417088
chr14	102982331	102983536	Kctd12	-	1205	1.39	0.0311	102982933
chr14	102982331	102983536	Mir5130	-	1205	1.39	0.0311	102982933
chr14	103098465	103100065	Fbxl3	-	1600	1.43	0.0435	103099265
chr14	105258390	105259390	Ndfip2	+	1000	1.35	0.0482	105258890
chr14	105896818	105897718	Spry2	-	900	1.48	0.0472	105897268
chr14	115040645	115041636	.	.	991	5.08	6.9e-06	115041140
chr14	115041988	115042226	Mir17	.	238	4.04	0.00428	115042107
chr14	118937375	118938775	Dnajc3	+	1400	1.26	0.0495	118938075
chr14	120478260	120479060	Rap2a	+	800	1.52	0.0369	120478660
chr14	120910323	120911823	Ipo5	+	1500	1.54	0.0311	120911073
chr14	121378810	121379910	Stk24	-	1100	1.5	0.0171	121379360
chr14	121797036	121797936	Dock9	-	900	1.99	0.028	121797486
chr15	3978572	3979675	Fbxo4	-	1103	1.48	0.0311	3979123
chr15	5143560	5144460	Prkaa1	+	900	1.53	0.0493	5144010
chr15	6707978	6709078	Rictor	+	1100	2.12	0.0473	6708528
chr15	10469615	10471215	Dnajc21	-	1600	1.43	0.0397	10470415
chr15	12204769	12205969	Mtmr12	+	1200	1.37	0.0467	12205369
chr15	12321149	12322349	Golph3	+	1200	1.45	0.0496	12321749
chr15	25413463	25414463	Basp1	-	1000	2	0.0403	25413963
chr15	31530252	31531652	Marchf6	-	1400	1.59	0.0311	31530952
chr15	37006801	37007601	Zfp706	-	800	1.23	0.0371	37007201
chr15	38077853	38079353	Ubr5	-	1500	1.55	0.0434	38078603
chr15	38299341	38299541	Klf10	-	200	3.3	0.0246	38299441
chr15	53345282	53347082	Ext1	-	1800	1.43	0.031	53346182
chr15	58415567	58416367	Fam91a1	+	800	1.59	0.0242	58415967
chr15	58888428	58889628	Rnf139	+	1200	1.71	0.0454	58889028
chr15	58888428	58889628	Tatdn1	-	1200	1.71	0.0454	58889028
chr15	64059777	64060977	Cyrib	-	1200	1.35	0.0228	64060377
chr15	66576999	66577999	Phf20l1	+	1000	1.49	0.0376	66577499
chr15	73422379	73423279	Ptk2	-	900	1.87	0.0487	73422829
chr15	78877089	78877889	Gga1	+	800	1.36	0.0344	78877489
chr15	79108844	79109201	Micall1	+	357	3.38	0.0246	79109022
chr15	79687171	79688271	Josd1	-	1100	1.48	0.0373	79687721
chr15	79741835	79743097	Sun2	-	1262	1.44	0.0269	79742466
chr15	79741835	79743097	Gm16575	+	1262	1.44	0.0269	79742466
chr15	79741835	79743097	Gm16576	+	1262	1.44	0.0269	79742466
chr15	80711212	80712112	Tnrc6b	+	900	1.37	0.0456	80711662
chr15	82898760	82900479	Tbrg3	-	1719	1.69	0.0351	82899619
chr15	82898760	82900479	Gm20324	+	1719	1.69	0.0351	82899619
chr15	82898760	82900479	Tcf20	-	1719	1.69	0.0351	82899619
chr15	84855648	84856448	Phf21b	-	800	1.77	0.0498	84856048
chr15	88733027	88734427	Brd1	-	1400	2.04	0.0265	88733727
chr15	88751261	88752661	Zbed4	+	1400	1.89	0.0464	88751961
chr15	89075952	89076271	1810021B22Rik	-	319	3.17	0.0222	89076111
chr15	89075952	89076271	Trabd	+	319	3.17	0.0222	89076111
chr15	93336034	93337434	Yaf2	-	1400	1.62	0.0446	93336734
chr15	93397740	93398849	Zcrb1	-	1109	1.32	0.0433	93398294
chr15	93397740	93398849	Pphln1	+	1109	1.32	0.0433	93398294
chr15	96286217	96288617	Arid2	+	2400	1.52	0.0407	96287417
chr15	96459942	96461242	Scaf11	-	1300	1.81	0.0343	96460592
chr15	97246806	97247886	Amigo2	-	1080	1.36	0.0454	97247346
chr15	97246806	97247886	Pced1b	+	1080	1.36	0.0454	97247346
chr15	97830948	97831150	Hdac7	-	202	3.2	0.027	97831049
chr15	97831337	97831689	Hdac7	-	352	3.91	0.00681	97831513
chr15	100227458	100228858	Atf1	+	1400	1.48	0.0255	100228158
chr15	101173471	101174571	Acvr1b	+	1100	1.61	0.0432	101174021
chr15	102203305	102204523	Csad	-	1218	1.68	0.0395	102203914
chr15	102203305	102204523	Zfp740	+	1218	1.68	0.0395	102203914
chr16	4212756	4214256	Crebbp	-	1500	2	0.0269	4213506
chr16	8738780	8739244	Usp7	-	464	3.75	0.00337	8739012
chr16	13255980	13257380	Mrtfb	+	1400	1.39	0.0193	13256680
chr16	18288545	18289545	Dgcr8	-	1000	1.31	0.0452	18289045
chr16	18876136	18877436	Hira	+	1300	1.08	0.0447	18876786
chr16	18876136	18877436	Mrpl40	-	1300	1.08	0.0447	18876786
chr16	20672519	20673919	Eif4g1	+	1400	1.54	0.0266	20673219
chr16	24393606	24393856	Lppos	-	250	3.85	0.00227	24393731
chr16	24393606	24393856	Lpp	+	250	3.85	0.00227	24393731
chr16	30388070	30389170	Atp13a3	-	1100	1.55	0.0297	30388620
chr16	32246124	32247226	Wdr53	+	1102	1.46	0.0364	32246675
chr16	32246124	32247226	Fbxo45	-	1102	1.46	0.0364	32246675
chr16	32643598	32644798	Tnk2	+	1200	2.01	0.0141	32644198
chr16	33062320	33063220	Lmln	+	900	1.35	0.0345	33062770
chr16	33062320	33063220	Gm17106	-	900	1.35	0.0345	33062770
chr16	35983029	35984387	Gm15564	-	1358	1.22	0.0471	35983708
chr16	35983029	35984387	Kpna1	+	1358	1.22	0.0471	35983708
chr16	37867699	37868899	Lrrc58	+	1200	1.44	0.0107	37868299
chr16	44172945	44174045	Usf3	+	1100	1.67	0.0244	44173495
chr16	64851151	64853300	Cggbp1	+	2149	1.42	0.0452	64852225
chr16	64851151	64853300	Zfp654	-	2149	1.42	0.0452	64852225
chr16	70313548	70314948	Gbe1	+	1400	1.23	0.0489	70314248
chr16	77013405	77014405	Usp25	+	1000	1.45	0.04	77013905
chr16	78375980	78377380	Btg3	-	1400	1.92	0.0261	78376680
chr16	78576187	78576987	D16Ertd472e	-	800	1.41	0.046	78576587
chr16	91043178	91044455	Paxbp1	-	1277	1.3	0.0364	91043816
chr16	91043178	91044455	4931406G06Rik	+	1277	1.3	0.0364	91043816
chr16	91597079	91598179	Tmem50b	-	1100	1.35	0.05	91597629
chr16	91687669	91689197	Donson	-	1528	1.39	0.0179	91688433
chr16	91687669	91689197	Gm10785	+	1528	1.39	0.0179	91688433
chr16	91687669	91689197	Cryzl1	-	1528	1.39	0.0179	91688433
chr16	94569409	94571309	Dyrk1a	+	1900	2.04	0.0443	94570359
chr16	96081325	96082875	1700093J21Rik	+	1550	1.8	0.0454	96082100
chr16	96081325	96082875	Brwd1	-	1550	1.8	0.0454	96082100
chr16	96127524	96128324	Hmgn1	-	800	1.5	0.0471	96127924
chr16	97851049	97851949	Prdm15	-	900	1.37	0.0425	97851499
chr17	4993931	4995231	Arid1b	+	1300	1.49	0.0325	4994581
chr17	5840628	5842228	Snx9	+	1600	1.4	0.0237	5841428
chr17	6106152	6107352	Tulp4	+	1200	1.35	0.0493	6106752
chr17	8165700	8166600	Cep43	+	900	2.57	0.0295	8166150
chr17	10318260	10320160	Qk	-	1900	1.85	0.0441	10319210
chr17	12991609	12992409	Wtap	-	800	2.18	0.0145	12992009
chr17	14960872	14961972	Phf10	-	1100	1.78	0.0443	14961422
chr17	15704466	15705866	Chd1	+	1400	1.44	0.0409	15705166
chr17	24669586	24670586	Zfp598	+	1000	1.49	0.0361	24670086
chr17	25187896	25188696	BC003965	+	800	1.22	0.0479	25188296
chr17	25187896	25188696	Unkl	+	800	1.22	0.0479	25188296
chr17	27203568	27204768	Lemd2	-	1200	2.14	0.0229	27204168
chr17	27556273	27557473	Hmga1	+	1200	1.64	0.0496	27556873
chr17	27622651	27623751	Nudt3	-	1100	2	0.0331	27623201
chr17	27819941	27820941	Ilrun	-	1000	1.56	0.014	27820441
chr17	28177193	28177544	C230013L11Rik	-	351	3.32	0.0162	28177368
chr17	28177193	28177544	Zfp523	+	351	3.32	0.0162	28177368
chr17	28485248	28486448	Fkbp5	-	1200	1.83	0.0424	28485848
chr17	28800225	28802125	Brpf3	+	1900	1.41	0.0331	28801175
chr17	29489984	29491484	Pim1	+	1500	1.28	0.0441	29490734
chr17	30004838	30005638	Zfand3	+	800	1.59	0.0426	30005238
chr17	30575887	30576687	Btbd9	-	800	1.45	0.0258	30576287
chr17	31564233	31565633	Pknox1	+	1400	1.82	0.0473	31564933
chr17	31855403	31856503	Sik1	-	1100	1.56	0.0293	31855953
chr17	32283521	32285021	Brd4	-	1500	1.54	0.0357	32284271
chr17	34898168	34899368	Ehmt2	+	1200	1.61	0.0185	34898768
chr17	46383130	46384630	Zfp318	+	1500	1.35	0.0297	46383880
chr17	46555274	46556274	Srf	-	1000	1.74	0.0116	46555774
chr17	46856943	46857165	Bicral	-	222	2.84	0.00798	46857054
chr17	46857181	46858081	Bicral	-	900	1.8	0.0389	46857631
chr17	47924031	47925031	Foxp4	-	1000	1.3	0.0476	47924531
chr17	50189996	50190996	Rftn1	-	1000	1.26	0.0353	50190496
chr17	50508902	50510302	Plcl2	+	1400	1.54	0.05	50509602
chr17	51178851	51179651	Tbc1d5	-	800	1.24	0.0277	51179251
chr17	51831818	51833789	Gm6934	+	1971	1.43	0.0302	51832803
chr17	51831818	51833789	Satb1	-	1971	1.43	0.0302	51832803
chr17	53479533	53480333	Rab5a	+	800	1.7	0.0314	53479933
chr17	53567060	53567860	Kat2b	+	800	2.69	0.0464	53567460
chr17	57030806	57031606	Khsrp	-	800	1.38	0.0469	57031206
chr17	63498816	63501016	Fbxl17	-	2200	1.79	0.0477	63499916
chr17	64600435	64601335	Man2a1	+	900	1.75	0.015	64600885
chr17	65612454	65613654	Vapa	-	1200	2.24	0.0184	65613054
chr17	65782472	65783972	Ppp4r1	+	1500	1.84	0.0319	65783222
chr17	65950486	65951486	Twsg1	-	1000	1.33	0.0286	65950986
chr17	69382574	69384274	Zbtb14	+	1700	1.97	0.0162	69383424
chr17	72836727	72837627	Ypel5	+	900	2.42	0.0356	72837177
chr17	74294120	74295920	Memo1	-	1800	1.36	0.0189	74295020
chr17	79020115	79020915	Prkd3	-	800	2.02	0.02	79020515
chr17	79895622	79896522	Atl2	-	900	1.36	0.0496	79896072
chr17	83350630	83351830	Eml4	+	1200	1.75	0.0129	83351230
chr17	83706062	83706862	Mta3	+	800	1.67	0.0397	83706462
chr17	86962610	86964010	Rhoq	+	1400	1.54	0.0122	86963310
chr17	87445734	87446634	Calm2	-	900	1.36	0.038	87446184
chr17	88064690	88066490	Fbxo11	-	1800	1.43	0.0272	88065590
chr18	6490445	6491745	Mir1893	-	1300	1.86	0.0438	6491095
chr18	6490445	6491745	Epc1	-	1300	1.86	0.0438	6491095
chr18	10725424	10726424	Mib1	+	1000	1.59	0.0248	10725924
chr18	12942240	12943140	Osbpl1a	-	900	2.85	0.0348	12942690
chr18	24205243	24206543	Galnt1	+	1300	1.83	0.0256	24205893
chr18	25168458	25168940	AW554918	+	482	2.83	0.0314	25168699
chr18	25168458	25168940	Tpgs2	-	482	2.83	0.0314	25168699
chr18	34220923	34221823	Apc	+	900	1.32	0.0459	34221373
chr18	34220923	34221823	Gm10548	-	900	1.32	0.0459	34221373
chr18	34372969	34373869	Reep5	-	900	1.46	0.0454	34373419
chr18	34776646	34777746	Kdm3b	+	1100	2.03	0.018	34777196
chr18	35118301	35119301	Ctnna1	+	1000	2.1	0.0266	35118801
chr18	36018256	36018630	Nrg2	-	374	3.34	0.0172	36018443
chr18	36280596	36281996	Pura	+	1400	1.6	0.0422	36281296
chr18	38418506	38419606	Ndfip1	+	1100	1.52	0.0269	38419056
chr18	44827945	44828845	Ythdc2	+	900	1.71	0.0483	44828395
chr18	46525270	46526370	Fem1c	-	1100	1.24	0.0405	46525820
chr18	49832369	49833669	Dmxl1	+	1300	1.31	0.0333	49833019
chr18	53861821	53863221	Csnk1g3	+	1400	1.36	0.0496	53862521
chr18	56707512	56708612	Lmnb1	+	1100	2.07	0.0383	56708062
chr18	57877977	57879577	Slc12a2	+	1600	1.91	0.0457	57878777
chr18	60747749	60748949	Ndst1	-	1200	1.75	0.0456	60748349
chr18	67609889	67611189	Spire1	-	1300	2.39	0.0364	67610539
chr18	67774575	67775675	Seh1l	+	1100	1.49	0.039	67775125
chr18	70567788	70569388	Mbd2	+	1600	1.35	0.0477	70568588
chr18	73702879	73704079	Smad4	-	1200	1.61	0.0294	73703479
chr18	73753778	73755178	Elac1	-	1400	1.52	0.0475	73754478
chr18	76240979	76242679	Smad2	+	1700	1.33	0.0329	76241829
chr18	77064707	77066007	Pias2	+	1300	1.66	0.0279	77065357
chr18	77713409	77714885	4930465K10Rik	+	1476	1.43	0.0325	77714147
chr18	77713409	77714885	8030462N17Rik	-	1476	1.43	0.0325	77714147
chr18	79108790	79110090	Setbp1	-	1300	1.36	0.0412	79109440
chr18	80468794	80469594	Ctdp1	-	800	1.5	0.0461	80469194
chr18	82691383	82694182	Gm10524	+	2799	1.27	0.0492	82692782
chr18	82691383	82694182	Zfp236	-	2799	1.27	0.0492	82692782
chr18	84086805	84089025	Zadh2	+	2220	1.25	0.0473	84087915
chr18	84086805	84089025	Tshz1	-	2220	1.25	0.0473	84087915
chr18	88893363	88895163	Socs6	-	1800	1.67	0.0438	88894263
chr19	4305721	4306521	Grk2	-	800	1.55	0.0359	4306121
chr19	5637482	5638282	Rela	+	800	1.23	0.0427	5637882
chr19	6340734	6341734	Map4k2	+	1000	1.59	0.0469	6341234
chr19	6340734	6341734	Men1	+	1000	1.59	0.0469	6341234
chr19	6974605	6975447	Ppp1r14b	+	842	1.32	0.0413	6975026
chr19	6974605	6975447	Plcb3	-	842	1.32	0.0413	6975026
chr19	6987150	6988050	Vegfb	-	900	1.73	0.0224	6987600
chr19	6987150	6988050	Dnajc4	-	900	1.73	0.0224	6987600
chr19	7267993	7268793	Rcor2	+	800	3.07	0.00565	7268393
chr19	11911998	11913298	Patl1	+	1300	1.14	0.0483	11912648
chr19	14596750	14597750	Tle4	-	1000	1.58	0.0314	14597250
chr19	16132030	16133830	Gnaq	+	1800	1.62	0.0266	16132930
chr19	18670434	18671834	Carnmt1	+	1400	1.77	0.0384	18671134
chr19	21271677	21273377	Zfand5	+	1700	1.5	0.0376	21272527
chr19	23687028	23688028	Ptar1	+	1000	1.27	0.0373	23687528
chr19	24280304	24281104	Fxn	-	800	2.05	0.0296	24280704
chr19	24999033	25000333	Dock8	+	1300	1.7	0.0332	24999683
chr19	29251127	29252327	Jak2	+	1200	2.06	0.017	29251727
chr19	29521486	29522815	A930007I19Rik	-	1329	1.39	0.0266	29522150
chr19	29521486	29522815	Ric1	+	1329	1.39	0.0266	29522150
chr19	30030612	30031612	Uhrf2	+	1000	1.91	0.0121	30031112
chr19	32485568	32486368	Minpp1	+	800	1.34	0.0353	32485968
chr19	32757076	32758076	Pten	+	1000	1.28	0.0282	32757576
chr19	36348028	36348928	Pcgf5	+	900	1.63	0.0384	36348478
chr19	36409546	36409995	Pcgf5	+	449	3.02	0.0458	36409770
chr19	36834031	36835231	Tnks2	+	1200	1.68	0.0204	36834631
chr19	37206842	37208200	Marchf5	+	1358	1.69	0.0214	37207521
chr19	37206842	37208200	Cpeb3	-	1358	1.69	0.0214	37207521
chr19	37550277	37550676	Exoc6	+	399	3.28	0.0211	37550476
chr19	38395379	38396779	Slc35g1	+	1400	1.82	0.0322	38396079
chr19	38836378	38837478	Tbc1d12	+	1100	1.69	0.0496	38836928
chr19	40513078	40514278	Sorbs1	-	1200	1.44	0.05	40513678
chr19	40830978	40831878	Ccnj	+	900	1.4	0.046	40831428
chr19	41263196	41264596	Tm9sf3	-	1400	1.36	0.0164	41263896
chr19	41482236	41483636	Lcor	+	1400	1.92	0.0104	41482936
chr19	46501201	46502601	Trim8	+	1400	1.81	0.0423	46501901
chr19	47579318	47580218	Slk	+	900	1.87	0.0171	47579768
chr19	53528544	53530044	Dusp5	+	1500	1.32	0.0437	53529294
chr19	57360674	57361922	B230217O12Rik	-	1248	1.68	0.0355	57361298
chr19	57360674	57361922	Fam160b1	+	1248	1.68	0.0355	57361298
chr2	4881163	4882963	Sephs1	+	1800	1.56	0.0262	4882063
chr2	6322066	6323566	Usp6nl	+	1500	1.83	0.0293	6322816
chr2	6322066	6323566	A230108P19Rik	+	1500	1.83	0.0293	6322816
chr2	18047248	18048248	Skida1	-	1000	2.18	0.0375	18047748
chr2	18056412	18057312	1810059C17Rik	-	900	1.44	0.0182	18056862
chr2	18056412	18057312	Mllt10	+	900	1.44	0.0182	18056862
chr2	18063829	18065436	Mllt10	+	1607	2.19	0.0356	18064632
chr2	18676566	18676767	Commd3	+	201	3.87	0.00815	18676666
chr2	18676566	18676767	Bmi1	+	201	3.87	0.00815	18676666
chr2	18677217	18678017	Commd3	+	800	2.03	0.021	18677617
chr2	18677217	18678017	Bmi1	+	800	2.03	0.021	18677617
chr2	19657351	19658996	Gm3230	-	1645	1.31	0.0489	19658173
chr2	19657351	19658996	Otud1	+	1645	1.31	0.0489	19658173
chr2	20967590	20969153	Gm13375	+	1563	1.48	0.0499	20968371
chr2	20967590	20969153	Arhgap21	-	1563	1.48	0.0499	20968371
chr2	24918942	24919842	Ehmt1	-	900	1.35	0.0384	24919392
chr2	24949376	24950576	Zmynd19	+	1200	1.69	0.0367	24949976
chr2	25982381	25983481	Camsap1	-	1100	1.57	0.0471	25982931
chr2	26388415	26389947	Gm13563	+	1532	1.19	0.0458	26389181
chr2	26388415	26389947	Entr1	-	1532	1.19	0.0458	26389181
chr2	26388415	26389947	Pmpca	+	1532	1.19	0.0458	26389181
chr2	26932575	26933646	Surf4	-	1071	1.48	0.0493	26933110
chr2	26932575	26933646	Stkld1	+	1071	1.48	0.0493	26933110
chr2	27475271	27475944	Brd3	-	673	2.98	0.0455	27475607
chr2	29965659	29966559	Sptan1	+	900	1.54	0.028	29966109
chr2	30066361	30066815	Set	+	454	3.78	0.00395	30066588
chr2	30066861	30067212	Set	+	351	3.77	0.0032	30067036
chr2	32150781	32151781	Prrc2b	+	1000	2.14	0.0221	32151281
chr2	32535258	32536158	Fam102a	+	900	1.48	0.0344	32535708
chr2	32712583	32713771	Cdk9	-	1188	1.99	0.04	32713177
chr2	32712583	32713771	Mir2861	-	1188	1.99	0.04	32713177
chr2	32712583	32713771	Mir3960	-	1188	1.99	0.04	32713177
chr2	33430523	33431323	Zbtb34	-	800	1.84	0.0197	33430923
chr2	34371444	34373244	Pbx3	-	1800	1.93	0.0247	34372344
chr2	37702877	37703977	Strbp	-	1100	1.87	0.041	37703427
chr2	38511042	38511942	Nek6	+	900	1.91	0.0345	38511492
chr2	44926556	44927856	Gtdc1	-	1300	1.58	0.0479	44927206
chr2	48813308	48814508	Acvr2a	+	1200	1.88	0.0363	48813908
chr2	49450785	49451685	Epc2	+	900	1.43	0.0489	49451235
chr2	52072626	52073088	Rif1	+	462	3.97	0.00354	52072857
chr2	60124795	60125795	Gm13620	+	1000	1.43	0.0418	60125295
chr2	60124795	60125795	Baz2b	-	1000	1.43	0.0418	60125295
chr2	60208838	60210735	Marchf7	+	1897	1.35	0.0201	60209786
chr2	60208838	60210735	Baz2b	-	1897	1.35	0.0201	60209786
chr2	68471707	68472607	Stk39	-	900	2.23	0.0214	68472157
chr2	70824527	70826227	Tlk1	-	1700	1.4	0.0418	70825377
chr2	71786585	71787685	Itga6	+	1100	1.62	0.0326	71787135
chr2	72285336	72286236	Map3k20	+	900	1.73	0.0248	72285786
chr2	72978323	72980245	Sp3os	+	1922	1.69	0.0429	72979284
chr2	72978323	72980245	Sp3	-	1922	1.69	0.0429	72979284
chr2	72978323	72980245	Gm11084	-	1922	1.69	0.0429	72979284
chr2	75831776	75832576	Agps	+	800	1.31	0.0392	75832176
chr2	76674780	76675980	Plekha3	+	1200	1.25	0.05	76675380
chr2	78868323	78869523	Ube2e3	+	1200	1.83	0.00707	78868923
chr2	79634851	79635951	Itprid2	+	1100	1.29	0.0416	79635401
chr2	90579946	90581146	Ptprj	-	1200	1.53	0.0328	90580546
chr2	91526773	91526973	Ckap5	+	200	3.24	0.0203	91526873
chr2	92182850	92184050	Phf21a	+	1200	1.27	0.0255	92183450
chr2	93045166	93046666	Prdm11	-	1500	1.56	0.0461	93045916
chr2	104493645	104495045	Hipk3	-	1400	1.6	0.0388	104494345
chr2	104816359	104817659	Qser1	-	1300	2.03	0.0238	104817009
chr2	109917346	109918746	Lgr4	+	1400	1.89	0.0302	109918046
chr2	117120673	117122073	Spred1	+	1400	1.61	0.0445	117121373
chr2	118745357	118746657	Inafm2	+	1300	1.53	0.0465	118746007
chr2	119674667	119675867	Rtf1	+	1200	1.36	0.0276	119675267
chr2	122028279	122029379	Eif3j1	+	1100	1.19	0.0493	122028829
chr2	122368661	122369461	Shf	-	800	1.58	0.0332	122369061
chr2	122701838	122703262	4930417H01Rik	+	1424	1.5	0.0484	122702550
chr2	122701838	122703262	Slc30a4	-	1424	1.5	0.0484	122702550
chr2	128967301	128969043	Gm10762	-	1742	1.25	0.0493	128968172
chr2	128967301	128969043	Zc3h6	+	1742	1.25	0.0493	128968172
chr2	130295068	130296068	Ebf4	+	1000	2.69	0.0433	130295568
chr2	131179366	131180466	Cenpb	-	1100	1.86	0.0366	131179916
chr2	131262194	131263294	Pank2	+	1100	1.39	0.0444	131262744
chr2	132577347	132578547	Gpcpd1	-	1200	1.3	0.035	132577947
chr2	152396945	152398445	Sox12	-	1500	2.26	0.0314	152397695
chr2	153345709	153347029	2500004C02Rik	-	1320	1.5	0.0395	153346369
chr2	153345709	153347029	Asxl1	+	1320	1.5	0.0395	153346369
chr2	153649401	153649756	Dnmt3bos	-	355	3.58	0.0274	153649578
chr2	153649401	153649756	Dnmt3b	+	355	3.58	0.0274	153649578
chr2	154569191	154570091	E2f1	-	900	1.81	0.0489	154569641
chr2	154612896	154613696	Zfp341	+	800	1.22	0.0466	154613296
chr2	155276263	155277163	Map1lc3a	+	900	1.86	0.0427	155276713
chr2	155472993	155474093	Ncoa6	-	1100	2.33	0.0109	155473543
chr2	156720941	156721363	4930405A21Rik	-	422	2.85	0.0473	156721152
chr2	156720941	156721363	Dlgap4	+	422	2.85	0.0473	156721152
chr2	156862944	156863927	Rab5if	+	983	1.25	0.0408	156863435
chr2	156862944	156863927	5430405H02Rik	-	983	1.25	0.0408	156863435
chr2	162931027	162932127	Srsf6	+	1100	1.42	0.00823	162931577
chr2	163601713	163602713	Ttpal	+	1000	1.25	0.0278	163602213
chr2	165992316	165993535	Gm11464	-	1219	1.21	0.0473	165992925
chr2	165992316	165993535	Ncoa3	+	1219	1.21	0.0473	165992925
chr2	167348277	167349477	B4galt5	-	1200	1.57	0.0407	167348877
chr2	167631719	167632519	Ube2v1	-	800	1.35	0.0494	167632119
chr2	167631719	167632519	Gm20431	-	800	1.35	0.0494	167632119
chr2	167661295	167662143	Tmem189	-	848	1.28	0.0407	167661719
chr2	167661295	167662143	Gm20431	-	848	1.28	0.0407	167661719
chr2	167688414	167690358	A530013C23Rik	+	1944	1.81	0.0317	167689386
chr2	167688414	167690358	Cebpb	+	1944	1.81	0.0317	167689386
chr2	168080503	168081303	Pard6b	+	800	2.12	0.0169	168080903
chr2	168206111	168207011	Adnp	-	900	1.57	0.0345	168206561
chr2	168206111	168207011	Gm20716	-	900	1.57	0.0345	168206561
chr2	170130906	170131258	Zfp217	-	352	6.63	1.42e-07	170131082
chr2	173275532	173277097	Pmepa1	-	1565	1.49	0.0257	173276314
chr2	173275532	173277097	Pmepa1os	+	1565	1.49	0.0257	173276314
chr2	173577672	173578772	Ankrd60	-	1100	1.54	0.035	173578222
chr2	173577672	173578772	Ppp4r1l-ps	-	1100	1.54	0.035	173578222
chr2	174109935	174111235	Npepl1	+	1300	1.67	0.0377	174110585
chr2	174329760	174330498	Gm20721	-	738	4.9	1.87e-05	174330129
chr2	174329760	174330498	Gnas	+	738	4.9	1.87e-05	174330129
chr2	179975245	179977352	4921531C22Rik	+	2107	1.28	0.0255	179976298
chr2	179975245	179977352	Taf4	-	2107	1.28	0.0255	179976298
chr2	180024286	180025986	Lsm14b	+	1700	1.82	0.034	180025136
chr2	180118905	180119705	Osbpl2	+	800	1.77	0.0225	180119305
chr2	180170984	180172384	Adrm1	+	1400	1.41	0.0252	180171684
chr2	180272489	180273789	Cables2	-	1300	1.71	0.0344	180273139
chr2	180920435	180921235	Ythdf1	-	800	1.3	0.0402	180920835
chr2	181287434	181288434	Gmeb2	-	1000	1.47	0.0262	181287934
chr2	181458725	181459925	Zbtb46	-	1200	2.08	0.0167	181459325
chr3	9250201	9251301	Zbtb10	+	1100	2.33	0.0345	9250751
chr3	19310421	19312121	Pde7a	-	1700	1.49	0.0459	19311271
chr3	31093957	31095657	Skil	+	1700	1.81	0.0371	31094807
chr3	32397070	32398170	Pik3ca	+	1100	1.35	0.0415	32397620
chr3	32510563	32511363	Zfp639	+	800	1.37	0.0483	32510963
chr3	33800231	33801131	Ttc14	+	900	1.79	0.0281	33800681
chr3	34019857	34020857	Fxr1	+	1000	1.73	0.0373	34020357
chr3	35753505	35755105	Atp11b	+	1600	1.44	0.0322	35754305
chr3	35931877	35933477	Gm15952	+	1600	1.43	0.0262	35932677
chr3	35931877	35933477	Dcun1d1	-	1600	1.43	0.0262	35932677
chr3	40949327	40951027	Larp1b	+	1700	1.56	0.0484	40950177
chr3	41565105	41565899	Jade1	+	794	3.41	0.0218	41565502
chr3	51224846	51225746	Noct	+	900	1.73	0.0246	51225296
chr3	51276058	51277758	4930577N17Rik	+	1700	1.19	0.0321	51276908
chr3	51276058	51277758	Elf2	-	1700	1.19	0.0321	51276908
chr3	51339562	51341562	Elf2	-	2000	1.62	0.0359	51340562
chr3	54734863	54735838	Exosc8	-	975	1.33	0.0312	54735350
chr3	54734863	54735838	Alg5	+	975	1.33	0.0312	54735350
chr3	57847156	57847956	Pfn2	-	800	2.63	0.0467	57847556
chr3	58414514	58415814	Tsc22d2	+	1300	1.66	0.0341	58415164
chr3	58691399	58692888	Siah2	-	1489	1.26	0.0488	58692143
chr3	58691399	58692888	4930593A02Rik	+	1489	1.26	0.0488	58692143
chr3	65957148	65958248	Ccnl1	-	1100	1.33	0.0378	65957698
chr3	69044041	69045441	Trim59	-	1400	1.49	0.0294	69044741
chr3	69125991	69126991	Kpna4	-	1000	1.6	0.0314	69126491
chr3	84039489	84040589	Tmem131l	-	1100	1.43	0.0385	84040039
chr3	89772639	89774315	Ube2q1	+	1676	1.33	0.0453	89773477
chr3	89772639	89774315	4632404H12Rik	-	1676	1.33	0.0453	89773477
chr3	94837566	94838466	Pogz	+	900	1.58	0.0492	94838016
chr3	95658987	95659787	Mcl1	+	800	1.37	0.0263	95659387
chr3	100684972	100686672	Man1a2	-	1700	1.29	0.0389	100685822
chr3	103279492	103280692	Trim33	+	1200	2.35	0.0333	103280092
chr3	103790562	103791562	Hipk1	-	1000	1.32	0.0383	103791062
chr3	104219473	104220573	Magi3	-	1100	2.62	0.0246	104220023
chr3	104638167	104639367	Slc16a1	+	1200	1.16	0.0498	104638767
chr3	105800930	105801424	Rap1a	-	494	2.81	0.0211	105801177
chr3	107035668	107036668	Kcna3	+	1000	1.6	0.0458	107036168
chr3	109027338	109027815	Fam102b	-	477	4.39	0.000774	109027576
chr3	109340252	109341252	Vav3	+	1000	1.79	0.028	109340752
chr3	116661776	116662976	Mfsd14a	-	1200	1.3	0.0492	116662376
chr3	116711607	116712707	Slc35a3	-	1100	1.53	0.0459	116712157
chr3	122245186	122246386	Gclm	+	1200	1.48	0.0333	122245786
chr3	122293102	122293919	Mir760	-	817	2.16	0.0468	122293510
chr3	122293102	122293919	Gm17494	-	817	2.16	0.0468	122293510
chr3	127836622	127837822	Ap1ar	-	1200	1.38	0.0403	127837222
chr3	130060003	130061452	Sec24b	-	1449	1.78	0.00575	130060727
chr3	135422524	135424024	Cisd2	-	1500	1.58	0.0363	135423274
chr3	135690946	135691946	Nfkb1	-	1000	1.74	0.0242	135691446
chr3	137867574	137868474	H2az1	+	900	1.5	0.0393	137868024
chr3	137867574	137868474	Dnajb14	+	900	1.5	0.0393	137868024
chr3	138741547	138742547	Tspan5	+	1000	1.78	0.0245	138742047
chr3	139074400	139075500	Rap1gds1	-	1100	1.68	0.0378	139074950
chr3	142881303	142882894	9530052C20Rik	+	1591	1.33	0.0465	142882098
chr3	142881303	142882894	Pkn2	-	1591	1.33	0.0465	142882098
chr3	144204719	144206219	Lmo4	-	1500	1.43	0.0498	144205469
chr3	144569280	144570326	Hs2st1	-	1046	1.56	0.0421	144569803
chr3	144569280	144570326	Selenof	+	1046	1.56	0.0421	144569803
chr3	144719234	144720834	Sh3glb1	-	1600	1.65	0.0222	144720034
chr3	145987469	145988769	Syde2	+	1300	2.52	0.0492	145988119
chr3	146498952	146500735	Gng5	+	1783	1.49	0.0313	146499843
chr3	146498952	146500735	Spata1	-	1783	1.49	0.0313	146499843
chr3	152395372	152397022	Zzz3	+	1650	1.36	0.0294	152396197
chr4	6453470	6454570	Nsmaf	-	1100	1.52	0.025	6454020
chr4	8535243	8536543	Rab2a	+	1300	1.57	0.0452	8535893
chr4	8689805	8691805	Chd7	+	2000	1.63	0.0111	8690805
chr4	11006618	11008118	Plekhf2	-	1500	1.44	0.0434	11007368
chr4	11190850	11191650	Ccne2	+	800	1.78	0.0451	11191250
chr4	12170614	12172214	Cibar1	-	1600	1.79	0.0487	12171414
chr4	15265330	15266630	Tmem64	+	1300	1.41	0.0414	15265980
chr4	32238003	32239703	Bach2	+	1700	1.68	0.0305	32238853
chr4	33030822	33032515	Ube2j1	+	1693	1.7	0.0133	33031668
chr4	33030822	33032515	4933421O10Rik	-	1693	1.7	0.0133	33031668
chr4	34882359	34883159	Zfp292	-	800	1.33	0.0413	34882759
chr4	41135220	41136420	Ube2r2	+	1200	1.57	0.0466	41135820
chr4	43443025	43443257	Tesk1	+	232	4.1	0.0187	43443141
chr4	44233188	44234488	Rnf38	-	1300	1.8	0.0411	44233838
chr4	45529427	45531127	Shb	-	1700	1.39	0.0401	45530277
chr4	46450325	46452460	Anp32b	+	2135	1.58	0.0268	46451392
chr4	46601128	46601928	Coro2a	-	800	1.86	0.037	46601528
chr4	47352721	47353821	Tgfbr1	+	1100	1.49	0.0255	47353271
chr4	53439612	53441112	Slc44a1	+	1500	1.49	0.0445	53440362
chr4	58911648	58912648	Ecpas	-	1000	2.39	0.0223	58912148
chr4	59002899	59003462	Dnajc25	+	563	2.41	0.0469	59003180
chr4	59002899	59003462	Gm20503	+	563	2.41	0.0469	59003180
chr4	59034655	59035555	Gng10	+	900	1.37	0.0498	59035105
chr4	59034655	59035555	Gm20503	+	900	1.37	0.0498	59035105
chr4	59188606	59190006	Ugcg	+	1400	1.5	0.0303	59189306
chr4	59548353	59549563	1700018M17Rik	+	1210	1.46	0.0109	59548958
chr4	59548353	59549563	Ptbp3	-	1210	1.46	0.0109	59548958
chr4	82858996	82859796	Zdhhc21	-	800	1.47	0.0407	82859396
chr4	98923409	98924609	Usp1	+	1200	1.27	0.0418	98924009
chr4	101356047	101356847	E130102H24Rik	-	800	1.47	0.0494	101356447
chr4	101356047	101356847	0610043K17Rik	+	800	1.47	0.0494	101356447
chr4	103119309	103119901	Mier1	+	592	3.17	0.0218	103119605
chr4	103214163	103215063	Slc35d1	-	900	1.56	0.0422	103214613
chr4	106315412	106317112	Usp24	+	1700	1.21	0.0488	106316262
chr4	106910569	106912669	Ssbp3	+	2100	1.5	0.0499	106911619
chr4	109279867	109280867	Eps15	+	1000	1.5	0.0402	109280367
chr4	109476004	109476804	Rnf11	-	800	1.66	0.0157	109476404
chr4	114986427	114987427	Cmpk1	-	1000	1.19	0.0479	114986927
chr4	116463482	116464782	Mast2	-	1300	1.65	0.0325	116464132
chr4	117133062	117134162	Plk3	-	1100	1.25	0.0499	117133612
chr4	118134551	118135413	St3gal3	-	862	1.44	0.0452	118134982
chr4	119108444	119109244	Slc2a1	+	800	1.12	0.0479	119108844
chr4	119293503	119294803	Ybx1	-	1300	1.66	0.0493	119294153
chr4	119539360	119540560	Foxj3	+	1200	1.81	0.0436	119539960
chr4	119539360	119540560	Frg2f1	-	1200	1.81	0.0436	119539960
chr4	120404880	120405780	Scmh1	+	900	2	0.0349	120405330
chr4	123664480	123665380	Gm12925	+	900	3.15	0.0105	123664930
chr4	123664480	123665380	Macf1	-	900	3.15	0.0105	123664930
chr4	124849829	124851458	1110065P20Rik	-	1629	1.51	0.0261	124850643
chr4	124849829	124851458	Yrdc	+	1629	1.51	0.0261	124850643
chr4	124849829	124851458	Mtf1	+	1629	1.51	0.0261	124850643
chr4	126967334	126968334	Zmym4	-	1000	1.45	0.0457	126967834
chr4	128805644	128806844	Zfp362	-	1200	1.65	0.0303	128806244
chr4	129057482	129059343	1700086P04Rik	-	1861	1.26	0.0429	129058412
chr4	129057482	129059343	Rnf19b	+	1861	1.26	0.0429	129058412
chr4	129513380	129514180	Marcksl1	+	800	1.33	0.0391	129513780
chr4	130662620	130664020	Pum1	+	1400	1.4	0.0257	130663320
chr4	131873316	131874616	Srsf4	+	1300	1.51	0.021	131873966
chr4	132211355	132212555	Ythdf2	-	1200	1.62	0.031	132211955
chr4	132260701	132262101	Gmeb1	-	1400	1.51	0.0223	132261401
chr4	132922257	132923057	Fam76a	-	800	1.2	0.0486	132922657
chr4	133633370	133633592	Zdhhc18	-	222	3.17	0.0354	133633481
chr4	133966890	133967690	Hmgn2	-	800	1.74	0.0497	133967290
chr4	134852244	134853644	Maco1	-	1400	1.93	0.0236	134852944
chr4	135856151	135857051	Srsf10	+	900	1.58	0.0488	135856601
chr4	136020848	136022048	Eloa	-	1200	1.2	0.0442	136021448
chr4	136469560	136470460	Luzp1	+	900	1.88	0.0478	136470010
chr4	136601722	136602722	Kdm1a	-	1000	1.49	0.0498	136602222
chr4	137356519	137357519	Cdc42	-	1000	1.74	0.0302	137357019
chr4	140701372	140702872	Rcc2	+	1500	1.55	0.0242	140702122
chr4	141444353	141445553	Zbtb17	+	1200	1.62	0.0239	141444953
chr4	141537496	141538996	Spen	-	1500	1.6	0.0326	141538246
chr4	141545988	141546888	B330016D10Rik	+	900	1.47	0.0373	141546438
chr4	141663345	141664445	Plekhm2	-	1100	1.27	0.0444	141663895
chr4	141722318	141723918	Ddi2	-	1600	1.61	0.0127	141723118
chr4	143211868	143212668	Prdm2	-	800	1.34	0.0454	143212268
chr4	147940694	147941894	2510039O18Rik	+	1200	1.48	0.0151	147941294
chr4	149306592	149307892	Kif1b	-	1300	1.91	0.0355	149307242
chr4	149585967	149586867	Clstn1	+	900	2.25	0.0423	149586417
chr4	149737443	149738243	Tmem201	-	800	1.56	0.0404	149737843
chr4	149773366	149774666	Slc25a33	-	1300	1.28	0.0452	149774016
chr4	150281145	150282445	Rere	+	1300	1.34	0.025	150281795
chr4	150569362	150569668	Gm13091	-	306	3.45	0.0253	150569515
chr4	150569362	150569668	Rere	+	306	3.45	0.0253	150569515
chr4	151860767	151862467	Camta1	-	1700	1.59	0.0383	151861617
chr4	151933519	151934619	Dnajc11	+	1100	1.85	0.0199	151934069
chr4	151994878	151996278	Phf13	-	1400	2.09	0.0308	151995578
chr4	154011602	154012602	Lrrc47	+	1000	1.31	0.0389	154012102
chr4	154160265	154161365	Tprgl	-	1100	1.64	0.0149	154160815
chr4	155222234	155223534	Ski	-	1300	2.44	0.0255	155222884
chr4	155490960	155492260	Gnb1	+	1300	1.25	0.0499	155491610
chr4	155847001	155848201	Dvl1	+	1200	1.73	0.03	155847601
chr5	3647035	3648535	Gatad1	-	1500	1.64	0.0308	3647785
chr5	3927735	3929135	Akap9	+	1400	1.76	0.0319	3928435
chr5	9100236	9101136	Tmem243	+	900	1.28	0.0391	9100686
chr5	9160405	9162305	Dmtf1	-	1900	1.21	0.0468	9161355
chr5	9160405	9162305	Gm46901	-	1900	1.21	0.0468	9161355
chr5	20881223	20882752	Tmem60	+	1529	1.43	0.0467	20881987
chr5	20881223	20882752	Phtf2	-	1529	1.43	0.0467	20881987
chr5	21055210	21056510	Ptpn12	-	1300	1.43	0.0373	21055860
chr5	24451708	24453076	Gm10472	-	1368	1.72	0.0496	24452392
chr5	24451708	24453076	Agap3	+	1368	1.72	0.0496	24452392
chr5	25498782	25499682	4831440E17Rik	+	900	2.04	0.05	25499232
chr5	25498782	25499682	Kmt2c	-	900	2.04	0.05	25499232
chr5	27790571	27791671	Paxip1	-	1100	1.73	0.0355	27791121
chr5	33018315	33019615	Ywhah	+	1300	1.47	0.0442	33018965
chr5	33274193	33275693	Ctbp1	-	1500	1.41	0.0438	33274943
chr5	33819724	33821724	Nsd2	+	2000	1.67	0.0184	33820724
chr5	34369232	34370732	Fam193a	+	1500	1.34	0.0499	34369982
chr5	34573463	34574663	Add1	+	1200	1.17	0.0468	34574063
chr5	36483999	36484368	Tada2b	-	369	3.29	0.0124	36484183
chr5	36483999	36484368	Ccdc96	+	369	3.29	0.0124	36484183
chr5	36695023	36696323	D5Ertd579e	-	1300	1.83	0.0321	36695673
chr5	43232369	43235353	Gm7854	-	2984	1.43	0.0479	43233861
chr5	43232369	43235353	Cpeb2	+	2984	1.43	0.0479	43233861
chr5	43781448	43782448	Fbxl5	-	1000	1.56	0.0306	43781948
chr5	43912843	43913743	Gm7879	+	900	2.94	0.0347	43913293
chr5	43912843	43913743	Cd38	+	900	2.94	0.0347	43913293
chr5	44225625	44227525	Tapt1	-	1900	1.48	0.0237	44226575
chr5	45856414	45857214	Lcorl	-	800	2.33	0.0132	45856814
chr5	53998122	53999222	Stim2	+	1100	1.76	0.0399	53998672
chr5	65107150	65108450	Klhl5	+	1300	1.55	0.0322	65107800
chr5	65536483	65537644	Ube2k	+	1161	1.26	0.0486	65537063
chr5	65536483	65537644	Smim14	-	1161	1.26	0.0486	65537063
chr5	65696935	65698735	Pds5a	-	1800	1.67	0.0241	65697835
chr5	65763220	65764878	N4bp2os	-	1658	1.69	0.0464	65764049
chr5	65763220	65764878	N4bp2	+	1658	1.69	0.0464	65764049
chr5	73255298	73256298	Fryl	-	1000	2.79	0.0181	73255798
chr5	75043840	75044940	Chic2	-	1100	1.57	0.0294	75044390
chr5	76183479	76184679	Tmem165	+	1200	1.29	0.0356	76184079
chr5	76303391	76305375	Gm7467	+	1984	1.46	0.0237	76304383
chr5	76303391	76305375	Clock	-	1984	1.46	0.0237	76304383
chr5	76588297	76589797	Cep135	+	1500	1.52	0.0353	76589047
chr5	77265193	77266793	Rest	+	1600	2.24	0.00455	77265993
chr5	88564739	88566239	Rufy3	+	1500	1.68	0.0374	88565489
chr5	88674870	88676570	Grsf1	-	1700	1.66	0.0407	88675720
chr5	96997071	96998571	Bmp2k	+	1500	1.43	0.0245	96997821
chr5	100500138	100501138	Lin54	-	1000	1.77	0.028	100500638
chr5	100673587	100674687	Gm15777	+	1100	1.45	0.042	100674137
chr5	100673587	100674687	Coq2	-	1100	1.45	0.042	100674137
chr5	105699462	105700862	Lrrc8d	+	1400	1.43	0.0418	105700162
chr5	110809196	110809996	Ulk1	-	800	1.36	0.0483	110809596
chr5	113908205	113909405	Coro1c	-	1200	1.45	0.0416	113908805
chr5	115010323	115012123	Sppl3	+	1800	1.49	0.0305	115011223
chr5	115631115	115633003	1110006O24Rik	-	1888	1.16	0.0399	115632059
chr5	115631115	115633003	Rab35	+	1888	1.16	0.0399	115632059
chr5	115731420	115732520	Bicdl1	-	1100	2.42	0.0302	115731970
chr5	117356804	117357704	Wsb2	+	900	2.05	0.0182	117357254
chr5	118559478	118561278	Med13l	+	1800	2.26	0.0274	118560378
chr5	121190596	121191596	Ptpn11	-	1000	1.44	0.0159	121191096
chr5	121385331	121386131	Trafd1	-	800	1.31	0.046	121385731
chr5	121545335	121545751	Mapkapk5	-	416	4.07	0.00354	121545543
chr5	121660213	121661362	Brap	+	1149	1.3	0.035	121660787
chr5	121660213	121661362	Acad10	-	1149	1.3	0.035	121660787
chr5	121711508	121712808	Atxn2	+	1300	2.52	0.0427	121712158
chr5	122284197	122285097	Pptc7	+	900	1.52	0.0403	122284647
chr5	122501024	122502924	Atp2a2	-	1900	1.48	0.0487	122501974
chr5	122778608	122779708	Camkk2	-	1100	1.61	0.0468	122779158
chr5	123973201	123974201	Hip1r	+	1000	1.36	0.0226	123973701
chr5	124248959	124250259	Pitpnm2	-	1300	1.7	0.0498	124249609
chr5	124248959	124250259	Mphosph9	-	1300	1.7	0.0498	124249609
chr5	124353227	124354927	Cdk2ap1	-	1700	1.66	0.0236	124354077
chr5	124540390	124541690	Tmed2	+	1300	1.29	0.0314	124541040
chr5	129019355	129020655	Ran	+	1300	1.55	0.0303	129020005
chr5	129724740	129725862	Nipsnap2	+	1122	1.39	0.0371	129725301
chr5	134638808	134639608	Eif4h	-	800	1.54	0.0293	134639208
chr5	135393645	135394745	Pom121	-	1100	1.55	0.0363	135394195
chr5	136567189	136568189	Cux1	-	1000	1.77	0.0381	136567689
chr5	137509952	137511052	Gm8066	+	1100	1.65	0.0372	137510502
chr5	139324921	139325721	Adap1	-	800	1.88	0.0472	139325321
chr5	142401296	142402096	Foxk1	+	800	1.65	0.0372	142401696
chr5	143112293	143113393	Rnf216	-	1100	1.27	0.0498	143112843
chr5	143269221	143270121	Zfp316	-	900	1.97	0.0339	143269671
chr5	143527230	143528530	Rac1	-	1300	1.52	0.0289	143527880
chr5	143731279	143732979	Usp42	-	1700	1.26	0.0441	143732129
chr5	144100135	144101335	Lmtk2	+	1200	1.55	0.0483	144100735
chr5	144965046	144966446	Smurf1	-	1400	1.78	0.0448	144965746
chr5	146794055	146795655	Usp12	-	1600	1.6	0.0499	146794855
chr5	148551988	148553188	Ubl3	-	1200	1.23	0.0465	148552588
chr5	149051356	149053556	Hmgb1	-	2200	1.34	0.0182	149052456
chr6	4600638	4601938	Casd1	+	1300	1.66	0.0254	4601288
chr6	7844123	7845723	C1galt1	+	1600	1.46	0.0488	7844923
chr6	8209021	8210121	Mios	+	1100	1.28	0.0439	8209571
chr6	8509060	8510699	A430035B10Rik	-	1639	1.25	0.0498	8509879
chr6	8509060	8510699	Glcci1	+	1639	1.25	0.0498	8509879
chr6	17636409	17637909	Capza2	+	1500	1.38	0.0275	17637159
chr6	17693700	17694900	St7	+	1200	1.69	0.0499	17694300
chr6	22355180	22356580	Fam3c	-	1400	1.54	0.0298	22355880
chr6	28261191	28262425	Zfp800	-	1234	2.56	0.0314	28261808
chr6	30047487	30049087	Nrf1	+	1600	1.38	0.0422	30048287
chr6	31398872	31399727	Mkln1os	-	855	1.44	0.044	31399299
chr6	31398872	31399727	Mkln1	+	855	1.44	0.044	31399299
chr6	37870410	37871710	Trim24	+	1300	1.26	0.0356	37871060
chr6	38875503	38877564	Tbxas1	+	2061	1.42	0.0496	38876533
chr6	38875503	38877564	Hipk2	-	2061	1.42	0.0496	38876533
chr6	39205772	39207372	Kdm7a	-	1600	1.42	0.0496	39206572
chr6	43665377	43666277	Tpk1	-	900	1.46	0.0483	43665827
chr6	47453431	47454819	A930035D04Rik	-	1388	1.17	0.0469	47454125
chr6	47453431	47454819	Cul1	+	1388	1.17	0.0469	47454125
chr6	48047510	48048910	Zfp777	-	1400	2.13	0.0361	48048210
chr6	48085692	48087292	Zfp746	-	1600	1.65	0.0233	48086492
chr6	50109640	50111140	Mpp6	+	1500	1.67	0.0458	50110390
chr6	54816215	54817615	Znrf2	+	1400	1.35	0.0377	54816915
chr6	56797312	56798112	Kbtbd2	-	800	1.24	0.0499	56797712
chr6	65042390	65043790	Smarcad1	+	1400	1.28	0.0451	65043090
chr6	66895696	66897220	4930597O21Rik	-	1524	1.8	0.0376	66896458
chr6	66895696	66897220	Gng12	+	1524	1.8	0.0376	66896458
chr6	71439336	71440836	Rmnd5a	-	1500	1.78	0.0355	71440086
chr6	71493393	71494993	Rnf103	+	1600	1.44	0.0218	71494193
chr6	72898678	72900678	Kcmf1	-	2000	1.58	0.0256	72899678
chr6	83455754	83457307	Tet3	-	1553	1.82	0.02	83456530
chr6	86525788	86526988	Pcbp1	-	1200	1.29	0.0291	86526388
chr6	86525788	86526988	1600020E01Rik	+	1200	1.29	0.0291	86526388
chr6	86668917	86669156	Mxd1	-	239	4.53	0.000812	86669036
chr6	89362012	89362812	Plxna1	-	800	2.69	0.0288	89362412
chr6	91116028	91117428	Nup210	-	1400	1.36	0.0384	91116728
chr6	92090817	92092317	Nr2c2	+	1500	1.26	0.0412	92091567
chr6	95717899	95718699	Suclg2	-	800	1.65	0.0447	95718299
chr6	100286357	100288257	Rybp	-	1900	1.71	0.0187	100287307
chr6	100833021	100834521	Ppp4r2	+	1500	1.47	0.044	100833771
chr6	108828240	108829140	Edem1	+	900	1.37	0.0356	108828690
chr6	119478767	119480367	Fbxl14	+	1600	1.5	0.04	119479567
chr6	119478767	119480367	Wnt5b	-	1600	1.5	0.04	119479567
chr6	119847566	119848592	3110021A11Rik	+	1026	1.55	0.0389	119848079
chr6	119847566	119848592	Erc1	-	1026	1.55	0.0389	119848079
chr6	120665868	120667068	Cecr2	+	1200	2.22	0.0326	120666468
chr6	122339226	122340077	Phc1	-	851	1.94	0.0226	122339651
chr6	124917045	124918062	Ptms	-	1017	2.04	0.0398	124917553
chr6	124917045	124918062	A230083G16Rik	+	1017	2.04	0.0398	124917553
chr6	134566312	134567412	Lrp6	-	1100	1.82	0.0288	134566862
chr6	140423253	140424753	Plekha5	+	1500	1.8	0.0445	140424003
chr6	140623062	140624062	Aebp2	+	1000	1.58	0.0311	140623562
chr6	143167265	143168165	Etnk1	+	900	1.79	0.00883	143167715
chr6	145249038	145251128	Gm15706	+	2090	1.67	0.00927	145250083
chr6	145249038	145251128	Kras	-	2090	1.67	0.00927	145250083
chr6	146724794	146725894	Stk38l	+	1100	1.52	0.028	146725344
chr6	148944166	148945366	Sinhcaf	-	1200	1.75	0.0156	148944766
chr6	148944166	148945366	3010003L21Rik	+	1200	1.75	0.0156	148944766
chr7	16613992	16614892	Arhgap35	-	900	1.76	0.0434	16614442
chr7	16815631	16817188	Fkrp	-	1557	1.74	0.0246	16816409
chr7	16815631	16817188	Strn4	+	1557	1.74	0.0246	16816409
chr7	19024076	19024876	Foxa3	-	800	1.48	0.0418	19024476
chr7	19024076	19024876	Sympk	+	800	1.48	0.0418	19024476
chr7	25236950	25238050	Gsk3a	-	1100	1.5	0.0402	25237500
chr7	27166301	27167101	Egln2	-	800	1.28	0.035	27166701
chr7	30588025	30589225	Zbtb32	-	1200	1.4	0.0399	30588625
chr7	30588025	30589225	Kmt2b	-	1200	1.4	0.0399	30588625
chr7	30956002	30957708	Gm17077	+	1706	1.66	0.0453	30956855
chr7	30956002	30957708	Gm4673	+	1706	1.66	0.0453	30956855
chr7	30956002	30957708	Usf2	-	1706	1.66	0.0453	30956855
chr7	30956002	30957708	Lsr	-	1706	1.66	0.0453	30956855
chr7	34312650	34313450	Garre1	-	800	1.68	0.0387	34313050
chr7	38106889	38107989	Ccne1	-	1100	1.98	0.0349	38107439
chr7	45015966	45016281	Rras	+	315	3.32	0.0081	45016123
chr7	45015966	45016281	Scaf1	-	315	3.32	0.0081	45016123
chr7	45813221	45814621	Cyth2	-	1400	1.24	0.0464	45813921
chr7	63937714	63938614	Klf13	-	900	2.96	0.0456	63938164
chr7	66109962	66110429	.	.	467	3.36	0.0171	66110195
chr7	67372157	67373457	Mef2a	-	1300	1.26	0.0484	67372807
chr7	73557494	73558694	Chaserr	-	1200	1.5	0.0391	73558094
chr7	74554279	74555079	Slco3a1	-	800	1.7	0.0423	74554679
chr7	80370574	80371874	Man2a2	-	1300	1.86	0.0378	80371224
chr7	80687776	80689476	Crtc3	-	1700	1.46	0.0455	80688626
chr7	80992883	80994583	Zfp592	+	1700	1.4	0.034	80993733
chr7	81828630	81829830	Btbd1	-	1200	1.95	0.00805	81829230
chr7	84151592	84152492	Abhd17c	-	900	1.78	0.0217	84152042
chr7	90442328	90443528	Crebzf	+	1200	1.34	0.0388	90442928
chr7	99979747	99980547	Rnf169	-	800	1.49	0.0345	99980147
chr7	105736270	105736704	Rrp8	-	434	2.33	0.0397	105736487
chr7	105736270	105736704	Ilk	+	434	2.33	0.0397	105736487
chr7	109959569	109960869	Dennd5a	-	1300	1.43	0.046	109960219
chr7	110614021	110615321	Sbf2	-	1300	1.96	0.0443	110614671
chr7	113207264	113208464	Arntl	+	1200	1.66	0.0237	113207864
chr7	114116880	114117780	Rras2	-	900	2.07	0.021	114117330
chr7	114414860	114416121	4933406I18Rik	-	1261	1.88	0.0353	114415490
chr7	114414860	114416121	Pde3b	+	1261	1.88	0.0353	114415490
chr7	117380878	117381778	Xylt1	+	900	1.63	0.0458	117381328
chr7	118242969	118244406	4930583K01Rik	+	1437	1.2	0.0475	118243687
chr7	118242969	118244406	Smg1	-	1437	1.2	0.0475	118243687
chr7	121706674	121707852	1700069B07Rik	+	1178	1.51	0.0353	121707263
chr7	121706674	121707852	Usp31	-	1178	1.51	0.0353	121707263
chr7	126272460	126272810	Sbk1	+	350	3.64	0.0143	126272635
chr7	127025836	127027136	Maz	-	1300	2.11	0.0424	127026486
chr7	127025836	127027136	Kif22	-	1300	2.11	0.0424	127026486
chr7	127512268	127513368	1700008J07Rik	-	1100	1.51	0.0386	127512818
chr7	127512268	127513368	Srcap	+	1100	1.51	0.0386	127512818
chr7	127777288	127778188	Setd1a	+	900	1.25	0.0478	127777738
chr7	128417957	128418757	Rgs10	-	800	2.38	0.0496	128418357
chr7	132930875	132931796	Zranb1	+	921	1.66	0.024	132931335
chr7	132930875	132931796	1500002F19Rik	-	921	1.66	0.024	132931335
chr7	141561779	141562779	Ap2a2	+	1000	1.47	0.05	141562279
chr7	144553228	144554428	Ppfia1	-	1200	1.44	0.0255	144553828
chr8	8689549	8691049	Arglu1	-	1500	1.36	0.0314	8690299
chr8	13104958	13106722	Pcid2	-	1764	1.19	0.0459	13105840
chr8	13104958	13106722	Cul4a	+	1764	1.19	0.0459	13105840
chr8	13338050	13339650	Tfdp1	+	1600	1.59	0.029	13338850
chr8	22476187	22477478	Smim19	-	1291	1.26	0.0339	22476832
chr8	22476187	22477478	Slc20a2	+	1291	1.26	0.0339	22476832
chr8	22593212	22594412	Vdac3	-	1200	1.19	0.0339	22593812
chr8	25976143	25977243	Hgsnat	-	1100	1.61	0.0322	25976693
chr8	26119023	26120267	Rnf170	+	1244	1.58	0.0377	26119645
chr8	26119023	26120267	Hook3	-	1244	1.58	0.0377	26119645
chr8	26157868	26159368	Thap1	+	1500	1.16	0.047	26158618
chr8	33517037	33517937	Tex15	+	900	2.52	0.0421	33517487
chr8	35587597	35588597	Gm16793	-	1000	1.99	0.0277	35588097
chr8	35587597	35588597	Mfhas1	+	1000	1.99	0.0277	35588097
chr8	36248158	36249658	Lonrf1	-	1500	2.24	0.0487	36248908
chr8	46151158	46152909	Gm15634	+	1751	1.42	0.0422	46152033
chr8	46151158	46152909	Snx25	-	1751	1.42	0.0422	46152033
chr8	46471136	46471936	Acsl1	+	800	1.74	0.0456	46471536
chr8	47713630	47714530	Cdkn2aip	-	900	1.33	0.0347	47714080
chr8	57651831	57653131	AW046200	+	1300	2.17	0.0357	57652481
chr8	57651831	57653131	Galnt7	-	1300	2.17	0.0357	57652481
chr8	64848816	64850316	Klhl2	-	1500	1.64	0.038	64849566
chr8	70352477	70353577	Upf1	-	1100	1.4	0.0498	70353027
chr8	72491413	72493333	Gm17435	+	1920	1.39	0.0221	72492373
chr8	72491413	72493333	Slc35e1	-	1920	1.39	0.0221	72492373
chr8	83165751	83166569	Gm10645	-	818	1.68	0.0452	83166160
chr8	83165751	83166569	Tbc1d9	+	818	1.68	0.0452	83166160
chr8	83900104	83900904	Adgrl1	+	800	2.78	0.0306	83900504
chr8	83996615	83998615	Samd1	+	2000	1.76	0.0361	83997615
chr8	83996615	83998615	Prkaca	+	2000	1.76	0.0361	83997615
chr8	84200813	84201054	.	.	241	3.53	0.00395	84200933
chr8	84687261	84688061	Trmt1	+	800	1.59	0.0404	84687661
chr8	84687261	84688061	Nacc1	-	800	1.59	0.0404	84687661
chr8	84799837	84800737	Nfix	-	900	3.25	0.0194	84800287
chr8	85554643	85555643	Dnaja2	-	1000	1.44	0.0239	85555143
chr8	86744998	86746133	Gm10638	+	1135	1.69	0.0289	86745565
chr8	86744998	86746133	Siah1a	-	1135	1.69	0.0289	86745565
chr8	86884395	86885895	N4bp1	-	1500	1.74	0.0262	86885145
chr8	88198712	88200412	Tent4b	+	1700	1.29	0.0479	88199562
chr8	88361293	88362693	Brd7	-	1400	1.41	0.0296	88361993
chr8	90908115	90908915	Gm6658	-	800	2.16	0.0417	90908515
chr8	90908115	90908915	Chd9	+	800	2.16	0.0417	90908515
chr8	94011539	94013339	Amfr	-	1800	1.51	0.0275	94012439
chr8	95487967	95489167	Csnk2a2	-	1200	1.45	0.0365	95488567
chr8	105635867	105637673	Gm5914	-	1806	1.47	0.0473	105636770
chr8	105635867	105637673	Ctcf	+	1806	1.47	0.0473	105636770
chr8	106893092	106893935	Chtf8	-	843	1.16	0.0405	106893513
chr8	106893092	106893935	Utp4	+	843	1.16	0.0405	106893513
chr8	109868254	109869441	Gm17344	-	1187	1.77	0.02	109868847
chr8	109868254	109869441	Phlpp2	+	1187	1.77	0.02	109868847
chr8	111094229	111095229	Pdpr	+	1000	1.93	0.0236	111094729
chr8	111145079	111145879	9430091E24Rik	-	800	1.43	0.042	111145479
chr8	111535983	111537183	Znrf1	+	1200	1.62	0.0335	111536583
chr8	116732390	116733990	Cdyl2	-	1600	1.67	0.0494	116733190
chr8	116943092	116943947	Atmin	+	855	1.81	0.0229	116943519
chr8	117157880	117158880	Gan	+	1000	1.55	0.045	117158380
chr8	117255963	117257663	Cmip	+	1700	1.63	0.038	117256813
chr8	119394577	119395977	Mlycd	+	1400	1.52	0.0201	119395277
chr8	119558234	119559034	Mbtps1	-	800	1.27	0.0377	119558634
chr8	120667386	120669024	Emc8	-	1638	1.36	0.0369	120668205
chr8	120667386	120669024	Cox4i1	+	1638	1.36	0.0369	120668205
chr8	120667386	120669024	Galnt2l	+	1638	1.36	0.0369	120668205
chr8	121949949	121951149	Banp	+	1200	1.57	0.0113	121950549
chr8	121949949	121951149	Galnt2l	+	1200	1.57	0.0113	121950549
chr8	122281740	122282740	Zfpm1	+	1000	1.83	0.0325	122282240
chr8	122281740	122282740	Galnt2l	+	1000	1.83	0.0325	122282240
chr8	122475363	122476267	Ctu2	+	904	1.55	0.0467	122475815
chr8	122475363	122476267	Rnf166	-	904	1.55	0.0467	122475815
chr8	122475363	122476267	Galnt2l	+	904	1.55	0.0467	122475815
chr8	122550969	122551179	Piezo1	-	210	4.55	0.00291	122551074
chr8	122550969	122551179	Galnt2l	+	210	4.55	0.00291	122551074
chr8	123040976	123042374	2810013P06Rik	+	1398	1.73	0.0467	123041675
chr8	123040976	123042374	Ankrd11	-	1398	1.73	0.0467	123041675
chr8	123040976	123042374	Galnt2l	+	1398	1.73	0.0467	123041675
chr8	124020196	124021807	Taf5l	-	1611	1.39	0.0336	124021001
chr8	124020196	124021807	Urb2	+	1611	1.39	0.0336	124021001
chr8	124020196	124021807	Galnt2l	+	1611	1.39	0.0336	124021001
chr8	124230693	124232093	Galnt2	+	1400	2.04	0.0276	124231393
chr8	124230693	124232093	Galnt2l	+	1400	2.04	0.0276	124231393
chr8	124948353	124950153	Egln1	-	1800	1.84	0.0302	124949253
chr8	125569307	125570607	Sipa1l2	-	1300	1.86	0.0336	125569957
chr8	126592985	126594285	Irf2bp2	-	1300	1.57	0.0116	126593635
chr9	14276000	14277300	Sesn3	+	1300	1.4	0.0377	14276650
chr9	15493031	15493931	Smco4	+	900	1.99	0.0493	15493481
chr9	21546493	21547593	Carm1	+	1100	2.44	0.0325	21547043
chr9	24502439	24503739	Dpy19l1	-	1300	1.68	0.0101	24503089
chr9	25151212	25152212	Herpud2	-	1000	1.16	0.0397	25151712
chr9	31029843	31031243	Zbtb44	+	1400	1.2	0.0362	31030543
chr9	35421027	35421827	Cdon	+	800	1.96	0.0452	35421427
chr9	36797186	36797464	Ei24	-	278	3.43	0.0127	36797325
chr9	43105217	43106217	Arhgef12	-	1000	1.71	0.0152	43105717
chr9	44482657	44483134	Bcl9l	+	477	2.92	0.0403	44482895
chr9	46012676	46012955	Pafah1b2	-	279	3.84	0.00623	46012815
chr9	46012676	46012955	Sik3	+	279	3.84	0.00623	46012815
chr9	51008572	51009672	Sik2	-	1100	1.78	0.0323	51009122
chr9	52047549	52048549	Rdx	+	1000	1.97	0.041	52048049
chr9	55148768	55150368	Ube2q2	+	1600	1.71	0.0313	55149568
chr9	59485617	59487117	Arih1	-	1500	1.19	0.0349	59486367
chr9	59617283	59618083	Parp6	+	800	1.68	0.0471	59617683
chr9	65346003	65346903	Pdcd7	+	900	1.3	0.036	65346453
chr9	70502624	70504124	Rnf111	-	1500	1.36	0.0275	70503374
chr9	72111292	72112192	Tcf12	-	900	1.76	0.0251	72111742
chr9	72274859	72275659	Zfp280d	+	800	1.42	0.0382	72275259
chr9	75625240	75626140	Lysmd2	+	900	2.52	0.0481	75625690
chr9	77754234	77755434	Gclc	+	1200	1.6	0.0301	77754834
chr9	80066602	80068202	Senp6	+	1600	1.78	0.039	80067402
chr9	82974115	82975915	Phip	-	1800	1.23	0.0331	82975015
chr9	86466540	86467840	Dop1a	+	1300	1.6	0.0418	86467190
chr9	94537380	94538680	Dipk2a	-	1300	1.88	0.0486	94538030
chr9	96363530	96365130	Atp1b3	-	1600	1.27	0.0464	96364330
chr9	96630399	96632011	Rasa2	-	1612	1.51	0.0407	96631205
chr9	100545133	100545933	Nck1	-	800	1.69	0.0344	100545533
chr9	100644251	100644461	Stag1	+	210	3.22	0.0265	100644356
chr9	101073800	101075100	Msl2	+	1300	2.2	0.0418	101074450
chr9	103364634	103366034	Cdv3	-	1400	1.56	0.00767	103365334
chr9	106885799	106887599	Rbm15b	-	1800	1.43	0.0205	106886699
chr9	108263076	108263876	Dag1	-	800	2.25	0.0126	108263476
chr9	108306159	108307159	Tcta	-	1000	1.5	0.036	108306659
chr9	108306159	108307159	Rhoa	+	1000	1.5	0.036	108306659
chr9	110333283	110333553	Scap	+	270	2.86	0.0472	110333418
chr9	110532496	110533396	Setd2	+	900	1.68	0.0136	110532946
chr9	113930833	113932333	Ubp1	+	1500	1.87	0.0182	113931583
chr9	114389674	114390574	Crtap	-	900	1.73	0.0483	114390124
chr9	119894962	119895794	Gm2449	-	832	1.67	0.0294	119895378
chr9	119894962	119895794	Wdr48	+	832	1.67	0.0294	119895378
chr9	119983657	119984557	Csrnp1	-	900	1.35	0.0364	119984107
chr9	120492005	120492805	Eif1b	+	800	1.38	0.0295	120492405
chr9	120932699	120934199	Ctnnb1	+	1500	1.27	0.04	120933449
chr9	121297001	121298301	Trak1	+	1300	1.46	0.0429	121297651
chr9	121718868	121719768	Nktr	+	900	1.31	0.0323	121719318
chr9	122117165	122118165	Snrk	+	1000	1.65	0.0426	122117665
chr9	122351415	122352315	Abhd5	+	900	1.48	0.047	122351865
chrX	13071897	13072797	Usp9x	+	900	2.85	0.0252	13072347
chrX	60403652	60404563	Atp11c	-	911	2.5	0.029	60404107
chrX	71556216	71557316	Hmgb3	+	1100	2.63	0.00558	71556766
chrX	157491586	157492586	Sms	-	1000	1.31	0.0397	157492086

## Sheet: Table S2
supplementary tables
Gene Type	Total Genes	% of total	TRI Genes	% of TRIs	Representation	Hypergeometric Distri. P-Val	Bonferonni Correction
sense intronic lncRNA gene	3	0.0001	0	0	0	0.91	19
unclassified gene	40	0.0011	0	0	0	0.27	5.7
pseudogene	9874	0.2649	4	0.0033	0.0126	9.9e-155	2.1e-153
pseudogenic gene segment	178	0.0048	0	0	0	0.0029	0.062
miRNA gene	698	0.0187	8	0.0067	0.3565	0.00023	0.0048
tRNA gene	6	0.0002	0	0	0	0.82	17
RNase P RNA gene	4	0.0001	0	0	0	0.88	18
scRNA gene	2	0.0001	0	0	0	0.94	20
telomerase RNA gene	1	0	0	0	0	0.97	20
lncRNA gene	3951	0.106	100	0.0835	0.7874	0.0012	0.026
polymorphic pseudogene	88	0.0024	0	0	0	0.056	1.2
antisense lncRNA gene	269	0.0072	6	0.005	0.6939	0.1	2.1
protein coding gene	21305	0.5717	1080	0.9015	1.577	2.8e-144	5.8e-143
gene segment	489	0.0131	0	0	0	1e-07	2.2e-06
snRNA gene	9	0.0002	0	0	0	0.75	16
bidirectional promoter lncRNA	4	0.0001	0	0	0	0.88	18
rRNA gene	182	0.0049	0	0	0	0.0026	0.054
unclassified non-coding RNA	28	0.0008	0	0	0	0.4	8.4
RNase MRP RNA gene	1	0	0	0	0	0.97	20
sense overlapping lncRNA gene	1	0	0	0	0	0.97	20
snoRNA gene	135	0.0036	0	0	0	0.012	0.25
Total	37268		1198

## Sheet: Table S4
Insertions/Deletions									Single Basepair Substitution Analysis												Indel Analysis
Totals	TRITSS	%	ALLTSS	%	Enrich/ Deplete	Hypergeometric p-value	Bonferonni Correction		MutationType	TRITSS1kb	% of Total TRITSS1kb mutations	Hypergeometric p-value	Bonferonni Correction	cTSS1kb	% of Total cTSS1kb mutations	Hypergeometric p-value	Bonferonni Correction	Total Mutations	% of Total		MutationType	TRITSS1kb	% of Total TRITSS1kb mutations	Hypergeometric p-value	Bonferonni Correction	cTSS1kb	% of Total cTSS1kb mutations	Hypergeometric p-value	Bonferonni Correction	Total Mutations	% of Total
Insertions	261	0.27416	3692	0.313572	0.874311	0.00065929	0.00131858		A[C>A]A	324	0.00983845	3.69148e-18	3.54382e-16	6013	0.0154452	3.69148e-18	3.54382e-16	6337	0.0150079		1:Del:C:0	27	0.0283613	0.00181004	0.150234	503	0.0464794	0.00181004	0.150234	530	0.0450144
Deletions	691	0.72584	8082	0.686428	1.05742	0.00065929	0.00131858		A[C>A]C	356	0.0108102	6.71222e-05	0.00644373	5042	0.0129511	6.71222e-05	0.00644373	5398	0.0127841		1:Del:C:1	39	0.0409664	0.00471711	0.39152	630	0.0582147	0.00471711	0.39152	669	0.0568201
All	952		11774						A[C>A]G	205	0.00622495	0.000524504	0.0503523	1957	0.00502682	0.000524504	0.0503523	2162	0.00512026		1:Del:C:2	55	0.0577731	0.0156738	1.30093	496	0.0458326	0.0156738	1.30093	551	0.046798
									A[C>A]T	212	0.00643751	5.11848e-16	4.91374e-14	4194	0.0107729	5.11848e-16	4.91374e-14	4406	0.0104347		1:Del:C:3	60	0.0630252	9.69877e-05	0.00804998	408	0.037701	9.69877e-05	0.00804998	468	0.0397486
									A[C>G]A	83	0.00252034	3.59776e-10	3.45385e-08	1825	0.00468776	3.59776e-10	3.45385e-08	1908	0.00451871		1:Del:C:4	40	0.0420168	0.00917104	0.761197	322	0.0297542	0.00917104	0.761197	362	0.0307457
									A[C>G]C	149	0.00452447	0.0254995	2.44795	1649	0.00423568	0.0254995	2.44795	1798	0.0042582		1:Del:C:5	73	0.0766807	0.00562592	0.466952	640	0.0591388	0.00562592	0.466952	713	0.0605572
									A[C>G]G	88	0.00267217	0.00827318	0.794225	842	0.00216279	0.00827318	0.794225	930	0.00220252		1:Del:T:0	35	0.0367647	0.029288	2.4309	496	0.0458326	0.029288	2.4309	531	0.0450994
									A[C>G]T	77	0.00233815	4.97648e-07	4.77742e-05	1524	0.0039146	4.97648e-07	4.77742e-05	1601	0.00379165		1:Del:T:1	25	0.0262605	0.00225183	0.186902	469	0.0433376	0.00225183	0.186902	494	0.0419569
									A[C>T]A	159	0.00482813	6.32094e-10	6.0681e-08	2952	0.00758261	6.32094e-10	6.0681e-08	3111	0.00736778		1:Del:T:2	12	0.012605	0.0013886	0.115254	294	0.0271669	0.0013886	0.115254	306	0.0259895
									A[C>T]C	181	0.00549617	0.00822654	0.789748	2419	0.00621353	0.00822654	0.789748	2600	0.00615758		1:Del:T:3	16	0.0168067	0.00566577	0.470259	318	0.0293846	0.00566577	0.470259	334	0.0283676
									A[C>T]G	187	0.00567837	0.0184352	1.76978	2046	0.00525542	0.0184352	1.76978	2233	0.00528841		1:Del:T:4	11	0.0115546	0.032044	2.65965	200	0.0184809	0.032044	2.65965	211	0.0179208
									A[C>T]T	83	0.00252034	2.51226e-05	0.00241177	1478	0.00379644	2.51226e-05	0.00241177	1561	0.00369691		1:Del:T:5	67	0.0703782	0.0486483	4.03781	799	0.0738311	0.0486483	4.03781	866	0.0735519
									A[T>A]A	54	0.00163974	1.90849e-07	1.83215e-05	1200	0.00308236	1.90849e-07	1.83215e-05	1254	0.00296985		1:Ins:C:0	4	0.00420168	0.0216235	1.79475	114	0.0105341	0.0216235	1.79475	118	0.0100221
									A[T>A]C	42	0.00127536	0.000453033	0.0434911	789	0.00202665	0.000453033	0.0434911	831	0.00196806		1:Ins:C:1	9	0.00945378	0.113168	9.39296	81	0.00748475	0.113168	9.39296	90	0.00764396
									A[T>A]G	43	0.00130572	8.52339e-06	0.000818245	925	0.00237599	8.52339e-06	0.000818245	968	0.00229251		1:Ins:C:2	5	0.0052521	0.1539	12.7737	42	0.00388098	0.1539	12.7737	47	0.00399185
									A[T>A]T	59	0.00179157	0.000720876	0.0692041	1011	0.00259689	0.000720876	0.0692041	1070	0.00253408		1:Ins:C:3	4	0.00420168	0.203496	16.8901	47	0.004343	0.203496	16.8901	51	0.00433158
									A[T>C]A	86	0.00261144	7.7822e-07	7.47091e-05	1643	0.00422027	7.7822e-07	7.47091e-05	1729	0.00409479		1:Ins:C:4	10	0.0105042	0.114915	9.5379	95	0.00877841	0.114915	9.5379	105	0.00891795
									A[T>C]C	139	0.00422082	1.42332e-07	1.36639e-05	2469	0.00634196	1.42332e-07	1.36639e-05	2608	0.00617652		1:Ins:C:5	49	0.0514706	0.0437016	3.62723	493	0.0455554	0.0437016	3.62723	542	0.0460336
									A[T>C]G	137	0.00416009	2.20685e-10	2.11858e-08	2663	0.00684027	2.20685e-10	2.11858e-08	2800	0.00663124		1:Ins:T:0	9	0.00945378	0.0727631	6.03934	147	0.0135834	0.0727631	6.03934	156	0.0132495
									A[T>C]T	130	0.00394753	8.017e-11	7.69632e-09	2590	0.00665276	8.017e-11	7.69632e-09	2720	0.00644177		1:Ins:T:1	2	0.00210084	0.0667621	5.54125	63	0.00582147	0.0667621	5.54125	65	0.00552064
									A[T>G]A	26	0.000789506	4.44299e-08	4.26527e-06	771	0.00198042	4.44299e-08	4.26527e-06	797	0.00188753		1:Ins:T:2	0	0	0.0616508	5.11702	33	0.00304934	0.0616508	5.11702	33	0.00280279
									A[T>G]C	79	0.00239888	0.00220698	0.21187	1229	0.00315685	0.00220698	0.21187	1308	0.00309773		1:Ins:T:3	0	0	0.0403912	3.35247	38	0.00351137	0.0403912	3.35247	38	0.00322745
									A[T>G]G	82	0.00248998	0.0074848	0.718541	1196	0.00307209	0.0074848	0.718541	1278	0.00302669		1:Ins:T:4	1	0.00105042	0.049763	4.13033	53	0.00489743	0.049763	4.13033	54	0.00458638
									A[T>G]T	72	0.00218632	0.00035218	0.0338093	1220	0.00313373	0.00035218	0.0338093	1292	0.00305984		1:Ins:T:5	52	0.0546218	0.0368769	3.06078	675	0.0623729	0.0368769	3.06078	727	0.0617462
									C[C>A]A	1948	0.0591522	1.86299e-46	1.78847e-44	31240	0.0802441	1.86299e-46	1.78847e-44	33188	0.0785991		2:Del:R:0	14	0.0147059	0.108988	9.04597	168	0.0155239	0.108988	9.04597	182	0.0154578
									C[C>A]C	3592	0.109073	6.55901e-05	0.00629665	40354	0.103655	6.55901e-05	0.00629665	43946	0.104077		2:Del:R:1	3	0.00315126	0.0568024	4.7146	80	0.00739235	0.0568024	4.7146	83	0.00704943
									C[C>A]G	4789	0.145421	1.4284e-186	1.37127e-184	36231	0.0930642	1.4284e-186	1.37127e-184	41020	0.0971476		2:Del:R:2	1	0.00105042	0.243754	20.2316	26	0.00240251	0.243754	20.2316	27	0.00229319
									C[C>A]T	1943	0.0590004	3.96078e-29	3.80235e-27	29215	0.0750426	3.96078e-29	3.80235e-27	31158	0.0737915		2:Del:R:3	4	0.00420168	0.0840831	6.9789	20	0.00184809	0.0840831	6.9789	24	0.00203839
									C[C>G]A	177	0.00537471	0.0113431	1.08894	2333	0.00599262	0.0113431	1.08894	2510	0.00594443		2:Del:R:4	5	0.0052521	0.183162	15.2024	58	0.00535945	0.183162	15.2024	63	0.00535077
									C[C>G]C	357	0.0108405	4.56168e-12	4.37921e-10	2849	0.00731804	4.56168e-12	4.37921e-10	3206	0.00759277		2:Del:R:5	52	0.0546218	0.0483199	4.01055	539	0.049806	0.0483199	4.01055	591	0.0501953
									C[C>G]G	373	0.0113264	2.75686e-34	2.64658e-32	2103	0.00540184	2.75686e-34	2.64658e-32	2476	0.00586391		3:Del:R:0	1	0.00105042	0.210236	17.4496	29	0.00267973	0.210236	17.4496	30	0.00254799
									C[C>G]T	183	0.00555691	0.0156085	1.49842	2362	0.00606711	0.0156085	1.49842	2545	0.00602732		3:Del:R:1	0	0	0.395403	32.8184	11	0.00101645	0.395403	32.8184	11	0.000934262
									C[C>T]A	261	0.00792542	4.61909e-06	0.000443432	3979	0.0102206	4.61909e-06	0.000443432	4240	0.0100416		3:Del:R:2	4	0.00420168	0.0609516	5.05898	17	0.00157087	0.0609516	5.05898	21	0.00178359
									C[C>T]C	468	0.0142111	3.65625e-10	3.51e-08	4094	0.010516	3.65625e-10	3.51e-08	4562	0.0108042		3:Del:R:3	23	0.0241597	7.62361e-08	6.3276e-06	60	0.00554426	7.62361e-08	6.3276e-06	83	0.00704943
									C[C>T]G	557	0.0169136	1.10375e-26	1.0596e-24	3970	0.0101975	1.10375e-26	1.0596e-24	4527	0.0107213		3:Del:R:4	28	0.0294118	1.43401e-06	0.000119023	105	0.00970246	1.43401e-06	0.000119023	133	0.0112961
									C[C>T]T	200	0.00607312	0.000306521	0.029426	2926	0.00751582	0.000306521	0.029426	3126	0.0074033		3:Del:R:5	49	0.0514706	7.35178e-14	6.10198e-12	140	0.0129366	7.35178e-14	6.10198e-12	189	0.0160523
									C[T>A]A	46	0.00139682	1.38774e-05	0.00133223	957	0.00245818	1.38774e-05	0.00133223	1003	0.0023754		4:Del:R:0	0	0	0.156202	12.9648	22	0.0020329	0.156202	12.9648	22	0.00186852
									C[T>A]C	156	0.00473703	0.0157092	1.50809	2038	0.00523488	0.0157092	1.50809	2194	0.00519605		4:Del:R:1	0	0	0.60291	50.0415	6	0.000554426	0.60291	50.0415	6	0.000509597
									C[T>A]G	162	0.00491923	0.000974652	0.0935666	2358	0.00605684	0.000974652	0.0935666	2520	0.00596811		4:Del:R:2	4	0.00420168	0.11572	9.60477	24	0.0022177	0.11572	9.60477	28	0.00237812
									C[T>A]T	96	0.0029151	1.60463e-06	0.000154045	1764	0.00453107	1.60463e-06	0.000154045	1860	0.00440504		4:Del:R:3	4	0.00420168	0.164168	13.626	31	0.00286454	0.164168	13.626	35	0.00297265
									C[T>C]A	145	0.00440301	1.12122e-08	1.07637e-06	2648	0.00680174	1.12122e-08	1.07637e-06	2793	0.00661466		4:Del:R:4	5	0.0052521	0.0713792	5.92448	27	0.00249492	0.0713792	5.92448	32	0.00271785
									C[T>C]C	959	0.0291206	3.14465e-08	3.01887e-06	9522	0.0244585	3.14465e-08	3.01887e-06	10481	0.0248221		4:Del:R:5	13	0.0136555	0.0230721	1.91499	83	0.00766956	0.0230721	1.91499	96	0.00815356
									C[T>C]G	581	0.0176424	0.000184698	0.017731	7791	0.0200122	0.000184698	0.017731	8372	0.0198274		5:Del:R:0	0	0	0.333989	27.7211	13	0.00120126	0.333989	27.7211	13	0.00110413
									C[T>C]T	327	0.00992955	9.23812e-16	8.86859e-14	5861	0.0150548	9.23812e-16	8.86859e-14	6188	0.014655		5:Del:R:1	0	0	0.10238	8.49751	27	0.00249492	0.10238	8.49751	27	0.00229319
									C[T>G]A	42	0.00127536	1.97057e-09	1.89175e-07	1116	0.0028666	1.97057e-09	1.89175e-07	1158	0.00274249		5:Del:R:2	1	0.00105042	0.243754	20.2316	26	0.00240251	0.243754	20.2316	27	0.00229319
									C[T>G]C	296	0.00898822	2.98516e-05	0.00286575	2780	0.0071408	2.98516e-05	0.00286575	3076	0.00728489		5:Del:R:3	1	0.00105042	0.279108	23.1659	23	0.0021253	0.279108	23.1659	24	0.00203839
									C[T>G]G	248	0.00753067	0.0183611	1.76266	2769	0.00711255	0.0183611	1.76266	3017	0.00714516		5:Del:R:4	2	0.00210084	0.149895	12.4413	8	0.000739235	0.149895	12.4413	10	0.000849329
									C[T>G]T	108	0.00327948	6.5317e-07	6.27043e-05	1969	0.00505764	6.5317e-07	6.27043e-05	2077	0.00491896		5:Del:R:5	1	0.00105042	0.382373	31.7369	12	0.00110885	0.382373	31.7369	13	0.00110413
									G[C>A]A	320	0.00971699	6.2573e-08	6.00701e-06	4998	0.012838	6.2573e-08	6.00701e-06	5318	0.0125946		2:Ins:R:0	17	0.0178571	0.101308	8.40856	194	0.0179264	0.101308	8.40856	211	0.0179208
									G[C>A]C	1042	0.031641	3.43028e-29	3.29307e-27	8452	0.0217101	3.43028e-29	3.29307e-27	9494	0.0224846		2:Ins:R:1	4	0.00420168	0.197239	16.3709	39	0.00360377	0.197239	16.3709	43	0.00365211
									G[C>A]G	832	0.0252642	8.50661e-51	8.16635e-49	5445	0.0139862	8.50661e-51	8.16635e-49	6277	0.0148658		2:Ins:R:2	1	0.00105042	0.0356099	2.95562	58	0.00535945	0.0356099	2.95562	59	0.00501104
									G[C>A]T	512	0.0155472	0.00964255	0.925685	6373	0.0163699	0.00964255	0.925685	6885	0.0163057		2:Ins:R:3	0	0	0.131919	10.9493	24	0.0022177	0.131919	10.9493	24	0.00203839
									G[C>G]A	154	0.0046763	0.0201088	1.93044	1670	0.00428962	0.0201088	1.93044	1824	0.00431978		2:Ins:R:4	2	0.00210084	0.201815	16.7506	11	0.00101645	0.201815	16.7506	13	0.00110413
									G[C>G]C	387	0.0117515	9.15288e-24	8.78676e-22	2565	0.00658855	9.15288e-24	8.78676e-22	2952	0.00699122		2:Ins:R:5	12	0.012605	0.00995183	0.826002	247	0.0228239	0.00995183	0.826002	259	0.0219976
									G[C>G]G	632	0.0191911	1.44499e-66	1.38719e-64	3310	0.00850218	1.44499e-66	1.38719e-64	3942	0.00933583		3:Ins:R:0	11	0.0115546	0.0916009	7.60287	96	0.00887082	0.0916009	7.60287	107	0.00908782
									G[C>G]T	150	0.00455484	0.0276722	2.65653	1678	0.00431017	0.0276722	2.65653	1828	0.00432925		3:Ins:R:1	1	0.00105042	0.0887867	7.3693	44	0.00406579	0.0887867	7.3693	45	0.00382198
									G[C>T]A	299	0.00907931	0.018797	1.80451	3686	0.00946798	0.018797	1.80451	3985	0.00943767		3:Ins:R:2	1	0.00105042	0.302888	25.1397	21	0.00194049	0.302888	25.1397	22	0.00186852
									G[C>T]C	622	0.0188874	1.45747e-18	1.39917e-16	5022	0.0128997	1.45747e-18	1.39917e-16	5644	0.0133667		3:Ins:R:3	3	0.00315126	0.0874193	7.2558	12	0.00110885	0.0874193	7.2558	15	0.00127399
									G[C>T]G	769	0.0233511	2.05985e-39	1.97746e-37	5337	0.0137088	2.05985e-39	1.97746e-37	6106	0.0144608		3:Ins:R:4	3	0.00315126	0.0760745	6.31418	11	0.00101645	0.0760745	6.31418	14	0.00118906
									G[C>T]T	175	0.00531398	0.00410078	0.393675	2413	0.00619811	0.00410078	0.393675	2588	0.00612916		3:Ins:R:5	5	0.0052521	0.181836	15.0924	60	0.00554426	0.181836	15.0924	65	0.00552064
									G[T>A]A	37	0.00112353	4.32005e-07	4.14725e-05	907	0.00232975	4.32005e-07	4.14725e-05	944	0.00223567		4:Ins:R:0	5	0.0052521	0.110764	9.1934	87	0.00803918	0.110764	9.1934	92	0.00781383
									G[T>A]C	100	0.00303656	0.0157442	1.51144	1361	0.00349591	0.0157442	1.51144	1461	0.00346008		4:Ins:R:1	0	0	0.111408	9.24683	26	0.00240251	0.111408	9.24683	26	0.00220826
									G[T>A]G	152	0.00461557	0.0184273	1.76902	1968	0.00505507	0.0184273	1.76902	2120	0.00502079		4:Ins:R:2	1	0.00105042	0.318371	26.4248	5	0.000462022	0.318371	26.4248	6	0.000509597
									G[T>A]T	80	0.00242925	0.0015959	0.153206	1259	0.00323391	0.0015959	0.153206	1339	0.00317115		4:Ins:R:3	5	0.0052521	0.00593905	0.492941	11	0.00101645	0.00593905	0.492941	16	0.00135893
									G[T>C]A	116	0.00352241	7.84016e-06	0.000752655	1988	0.00510644	7.84016e-06	0.000752655	2104	0.0049829		4:Ins:R:4	0	0	0.554136	45.9933	7	0.000646831	0.554136	45.9933	7	0.00059453
									G[T>C]C	319	0.00968663	0.012407	1.19107	4022	0.010331	0.012407	1.19107	4341	0.0102808		4:Ins:R:5	1	0.00105042	0.151983	12.6146	35	0.00323415	0.151983	12.6146	36	0.00305758
									G[T>C]G	339	0.0102939	2.5695e-05	0.00246672	4893	0.0125683	2.5695e-05	0.00246672	5232	0.0123909		5:Ins:R:0	31	0.032563	0.0754625	6.26338	346	0.0319719	0.0754625	6.26338	377	0.0320197
									G[T>C]T	202	0.00613385	1.17897e-08	1.13181e-06	3457	0.00887977	1.17897e-08	1.13181e-06	3659	0.00866561		5:Ins:R:1	8	0.00840336	0.132578	11.0039	106	0.00979486	0.132578	11.0039	114	0.00968235
									G[T>G]A	36	0.00109316	5.17262e-05	0.00496571	767	0.00197014	5.17262e-05	0.00496571	803	0.00190174		5:Ins:R:2	4	0.00420168	0.161791	13.4287	63	0.00582147	0.161791	13.4287	67	0.0056905
									G[T>G]C	156	0.00473703	0.00195302	0.187489	1501	0.00385552	0.00195302	0.187489	1657	0.00392427		5:Ins:R:3	0	0	0.143548	11.9145	23	0.0021253	0.143548	11.9145	23	0.00195346
									G[T>G]G	390	0.0118426	0.000543677	0.052193	3985	0.010236	0.000543677	0.052193	4375	0.0103613		5:Ins:R:4	0	0	0.468096	38.8519	9	0.000831639	0.468096	38.8519	9	0.000764396
									G[T>G]T	80	0.00242925	0.000588064	0.0564541	1307	0.0033572	0.000588064	0.0564541	1387	0.00328483		5:Ins:R:5	1	0.00105042	0.365425	30.3303	15	0.00138607	0.365425	30.3303	16	0.00135893
									T[C>A]A	551	0.0167314	2.02589e-30	1.94486e-28	10290	0.0264312	2.02589e-30	1.94486e-28	10841	0.0256747		2:Del:M:1	7	0.00735294	0.0457403	3.79644	138	0.0127518	0.0457403	3.79644	145	0.0123153
									T[C>A]C	1080	0.0327948	2.42752e-09	2.33042e-07	15101	0.0387889	2.42752e-09	2.33042e-07	16181	0.0383214		3:Del:M:1	1	0.00105042	0.356861	29.6194	16	0.00147847	0.356861	29.6194	17	0.00144386
									T[C>A]G	694	0.0210737	1.06953e-05	0.00102675	7034	0.0180678	1.06953e-05	0.00102675	7728	0.0183022		3:Del:M:2	2	0.00210084	0.251226	20.8517	15	0.00138607	0.251226	20.8517	17	0.00144386
									T[C>A]T	656	0.0199198	1.85084e-34	1.77681e-32	12137	0.0311755	1.85084e-34	1.77681e-32	12793	0.0302976		4:Del:M:1	0	0	0.395403	32.8184	11	0.00101645	0.395403	32.8184	11	0.000934262
									T[C>G]A	106	0.00321875	0.00333199	0.319871	1556	0.00399679	0.00333199	0.319871	1662	0.00393611		4:Del:M:2	0	0	0.713698	59.2369	4	0.000369617	0.713698	59.2369	4	0.000339732
									T[C>G]C	188	0.00570873	0.0296182	2.84335	2260	0.00580511	0.0296182	2.84335	2448	0.0057976		4:Del:M:3	0	0	0.259266	21.5191	16	0.00147847	0.259266	21.5191	16	0.00135893
									T[C>G]G	85	0.00258108	0.00553534	0.531392	789	0.00202665	0.00553534	0.531392	874	0.00206989		5:Del:M:1	2	0.00210084	0.241154	20.0158	14	0.00129366	0.241154	20.0158	16	0.00135893
									T[C>G]T	93	0.002824	1.59524e-07	1.53143e-05	1798	0.0046184	1.59524e-07	1.53143e-05	1891	0.00447845		5:Del:M:2	0	0	0.430218	35.7081	10	0.000924044	0.430218	35.7081	10	0.000849329
									T[C>T]A	120	0.00364387	1.14817e-07	1.10224e-05	2204	0.00566127	1.14817e-07	1.10224e-05	2324	0.00550393		5:Del:M:3	0	0	0.509304	42.2722	8	0.000739235	0.509304	42.2722	8	0.000679463
									T[C>T]C	267	0.00810762	0.0212287	2.03796	3279	0.00842255	0.0212287	2.03796	3546	0.00839799		5:Del:M:4	0	0	0.60291	50.0415	6	0.000554426	0.60291	50.0415	6	0.000509597
									T[C>T]G	124	0.00376533	0.0199215	1.91247	1624	0.00417146	0.0199215	1.91247	1748	0.00413979		5:Del:M:5	4	0.00420168	0.107896	8.95537	23	0.0021253	0.107896	8.95537	27	0.00229319
									T[C>T]T	191	0.00579983	2.73978e-10	2.63019e-08	3445	0.00884894	2.73978e-10	2.63019e-08	3636	0.00861113
									T[T>A]A	94	0.00285437	7.39891e-06	0.000710296	1680	0.0043153	7.39891e-06	0.000710296	1774	0.00420136		Total	952				10822				11774
									T[T>A]C	95	0.00288473	7.97834e-05	0.00765921	1600	0.00410981	7.97834e-05	0.00765921	1695	0.00401427
									T[T>A]G	86	0.00261144	4.98103e-05	0.00478179	1494	0.00383754	4.98103e-05	0.00478179	1580	0.00374191		Count	83
									T[T>A]T	61	0.0018523	1.27367e-13	1.22272e-11	1657	0.00425623	1.27367e-13	1.22272e-11	1718	0.00406874
									T[T>C]A	129	0.00391716	6.19016e-08	5.94256e-06	2356	0.0060517	6.19016e-08	5.94256e-06	2485	0.00588522
									T[T>C]C	281	0.00853273	6.24474e-10	5.99495e-08	4682	0.0120263	6.24474e-10	5.99495e-08	4963	0.0117539
									T[T>C]G	211	0.00640714	2.49217e-09	2.39249e-07	3646	0.00936524	2.49217e-09	2.39249e-07	3857	0.00913453
									T[T>C]T	270	0.00819871	4.64427e-16	4.4585e-14	5058	0.0129922	4.64427e-16	4.4585e-14	5328	0.0126183
									T[T>G]A	41	0.00124499	3.02252e-06	0.000290162	922	0.00236828	3.02252e-06	0.000290162	963	0.00228067
									T[T>G]C	109	0.00330985	1.42216e-05	0.00136527	1866	0.00479307	1.42216e-05	0.00136527	1975	0.00467739
									T[T>G]G	108	0.00327948	0.00787575	0.756072	1520	0.00390432	0.00787575	0.756072	1628	0.00385559
									T[T>G]T	79	0.00239888	4.16976e-10	4.00297e-08	1758	0.00451566	4.16976e-10	4.00297e-08	1837	0.00435057
									Total	32932				389312				422244
									Count	96

## Sheet: Table S5
Mutation Type	All Gene Mutations	% of All Total	TRI Gene Mutations	% of TRI Total	Representation	Hypergeo.	Bonferonni Correction
						P-Value
Spontaneous mutation	1	0	1	0.0002	4.088	0.192	4.98
Amplifications	61	0.0026	1	0.0002	0.067	4.86e-06	0.000126
Transgene	129	0.0055	4	0.0007	0.127	7.66e-10	1.99e-08
Deletion	283	0.012	157	0.0271	2.268	3.15e-20	8.18e-19
Unspecified mutation	66	0.0028	48	0.0083	2.973	6.96e-11	1.81e-09
Loss of heterozygosity	666	0.0282	256	0.0443	1.571	1.76e-12	4.58e-11
Nonsense mutation	163	0.0069	142	0.0245	3.562	1.43e-36	3.71e-35
Deletion & insertion	4	0.0002	4	0.0007	4.088	0.0143	0.373
Point mutation	625	0.0264	327	0.0565	2.139	6.56e-36	1.71e-34
Insertion	17279	0.7306	3353	0.5796	0.793	1.54e-135	4.01e-134
Tandem repeat	2	0.0001	2	0.0003	4.088	0.0734	1.91
Endonuclease-mediated mutation	8	0.0003	0	0	0	0.141	3.67
Allele not specified	4	0.0002	0	0	0	0.376	9.77
Aberrant splicing	2	0.0001	0	0	0	0.613	15.9
Transgene & Point mutation	15	0.0006	0	0	0	0.0255	0.662
Translocation	1	0	0	0	0	0.783	20.4
Gene trapped	8	0.0003	0	0	0	0.141	3.67
Radiation induced mutation	2	0.0001	0	0	0	0.613	15.9
Genomic instability	3	0.0001	0	0	0	0.48	12.5
Chemically induced mutation	104	0.0044	104	0.018	4.088	7.59e-32	1.97e-30
Normal (no mutation at tested loci)	1469	0.0621	599	0.1035	1.667	1.11e-33	2.9e-32
Targeted mut (other)	22	0.0009	15	0.0026	2.787	0.000321	0.00835
Targeted mut (hypomorphic allele)	6	0.0003	3	0.0005	2.044	0.121	3.16
Targeted mut (conditional)	223	0.0094	15	0.0026	0.275	1.54e-10	4e-09
Targeted mut (knock-in)	487	0.0206	179	0.0309	1.503	4.89e-08	1.27e-06
Targeted mut (knockout)	2018	0.0853	575	0.0994	1.165	1.6e-05	0.000416
Total	23651		5785

## Sheet: Table S6
Phenotypes
Method	Enrichment	Description	# of genes	adj-P-val
MouseMine	Mammalian Phenotype	preweaning lethality	371	5.93e-55
MouseMine	Mammalian Phenotype	abnormal survival	407	3.04e-47
MouseMine	Mammalian Phenotype	mortality/aging	417	6.9e-42

## Sheet: Table S7
Cancer Associated
Method	Enrichment	Description	# of genes	adj-P-val
Enrichr	Transcription Factor PPI	Tp53 protein-protein interaction	91/628	8.54e-13
Enrichr	Transcription Factor PPI	Brca1 protein-protein interaction	60/418	1.08e-08
Enrichr	Transcription Factor PPI	Myc protein-protein interaction	103/957	9.93e-08
g:Profiler	KEGG	Pathways in Cancer	61/529	5.93e-09

## Sheet: Table S8
Pluripotency of Stem Cells
Method	Enrichment	Description	# of genes	adj-P-val
Enrichr	Transcription Factor PPI	Pou5f1 protein-protein interaction	51/338	2.93e-08
g:Profiler	KEGG	regulating pluripotency of stem cells	25/138	6.37e-07
g:Profiler	WikiPathways	PluriNetWork	60/283	6e-16
g:Profiler	WikiPathways	EGFR1 Signaling Pathway	28/175	0.000288

## Sheet: Table S9
Gene Expression, Post-Translational Modifications, and Chromatin
Method	Enrichment	Description	# of genes	adj-P-val
Enrichr	Transcription Factor PPI	Ep300 protein-protein interaction	71/473	9.55e-11
Enrichr	Transcription Factor PPI	Hdac2 protein-protein interaction	62/387	1.08e-10
g:Profiler	Reactome	Post-translational protein modification	113/1231	4.16e-06
g:Profiler	Reactome	Gene expression (transcription)	95/1010	2.7e-05
g:Profiler	Reactome	Chromatin organization	28/178	0.000166
MouseMine	Protein Domain	Serine/threonine-protein kinase	55	4.67e-11
MouseMine	GO: Biological Process	protein modification process	382	1.89e-43
MouseMine	GO: Molecular Function	transferase activity	285	6.22e-22
MouseMine	GO: Molecular Function	chromatin binding	104	2.93e-20
